# Supplementary material for: Revision of the Chinese Cleptes (Hymenoptera, Chrysididae) with description of new species
Source: Zookeys. 2013 Dec 13;(362):55–96. doi: 10.3897/zookeys.362.6175 (PMC3867106; doi:10.3897/zookeys.362.6175)
Supplement: XML Treatment for Cleptes [file zookeys.362.6175-treatment1.xml]

<!DOCTYPE tp:taxon-treatment
  PUBLIC "-//TaxonX//DTD Taxonomic Treatment Publishing DTD v0 20100105//EN" "tax-treatment-NSO.dtd">
<tp:taxon-treatment xmlns:tp="http://www.plazi.org/taxpub"><tp:treatment-meta><mixed-citation publication-type="journal"><person-group><name><surname>Wei</surname><given-names>Na-sen</given-names></name><name><surname>Rosa</surname><given-names>Paolo</given-names></name><name><surname>Xu</surname><given-names>Zai-fu</given-names></name></person-group><article-title>Revision of the Chinese <italic>Cleptes</italic> (Hymenoptera, Chrysididae) with description of new species</article-title><source>Zookeys</source><day>13</day><month>12</month><year>2013</year><volume>2013</volume><issue>362</issue><fpage>55</fpage><lpage>96</lpage><pub-id pub-id-type="doi">10.3897/zookeys.362.6175</pub-id></mixed-citation></tp:treatment-meta><tp:nomenclature><label>Genus</label><tp:taxon-name>
                        <tp:taxon-name-part taxon-name-part-type="genus">Cleptes</tp:taxon-name-part>
                        <object-id xmlns:xlink="http://www.w3.org/1999/xlink" xlink:type="simple">http://species-id.net/wiki/Cleptes</object-id>
                    </tp:taxon-name><tp:taxon-authority>Latreille, 1802</tp:taxon-authority><tp:nomenclature-citation-list><tp:nomenclature-citation><tp:taxon-name>Cleptes</tp:taxon-name><comment> Latreille, 1802: 316. Type species: <italic><tp:taxon-name>Sphex semiaurata</tp:taxon-name></italic><xref ref-type="bibr" rid="B15">Linnaeus 1761</xref>. <xref ref-type="bibr" rid="B13">Latreille 1802</xref>: 316; <xref ref-type="bibr" rid="B1">Aaron 1885</xref>: 211; <xref ref-type="bibr" rid="B16">Linsenmaier 1959</xref>: 7; <xref ref-type="bibr" rid="B35">Tsuneki 1959</xref>: 1; <xref ref-type="bibr" rid="B18">Móczár 1962</xref>: 115; <xref ref-type="bibr" rid="B8">Kimsey 1981</xref>: 801; <xref ref-type="bibr" rid="B2">Bohart and Kimsey 1982</xref>: 3; <xref ref-type="bibr" rid="B11">Kimsey and Bohart 1991</xref>: 43; <xref ref-type="bibr" rid="B20">Móczár 1996a</xref>: 153; <xref ref-type="bibr" rid="B21">1996b</xref>: 134; <xref ref-type="bibr" rid="B23">1997b</xref>: 26; <xref ref-type="bibr" rid="B25">1998b</xref>: 502; <xref ref-type="bibr" rid="B27">2000a</xref>: 319; <xref ref-type="bibr" rid="B28">2000b</xref>: 297; <xref ref-type="bibr" rid="B29">2001</xref>: 905; <xref ref-type="bibr" rid="B32">Rosa 2006</xref>: 82; <xref ref-type="bibr" rid="B30">Móczár 2009</xref>: 131; <xref ref-type="bibr" rid="B4">Ha et al. 2011</xref>: 491.</comment></tp:nomenclature-citation></tp:nomenclature-citation-list></tp:nomenclature><tp:treatment-sec sec-type="Diagnosis"><title>Diagnosis.</title><p><italic><tp:taxon-name>Cleptes</tp:taxon-name></italic> can be distinguished from all other genera of <tp:taxon-name>Cleptinae</tp:taxon-name> by metasoma convex beneath, four visible tergites in females and five in males.</p><p>Other distinctive characteristics are: face convex; eyes not bulging and following the head profile in frontal view; malar space usually longer than 1 MOD; mandible robust, with two or more subapical teeth; clypeus usually emarginated beneath the antennal socket; pronotum narrowed anteriorly, and divided by a transverse crenate sulcus which delineates a bulbous collar; mesopleuron with subalar fossa and scrobal pit, scrobal sulcus and omaulus occasionally present; propodeum with long dorsal surface and vertical posterior declivity, posterolaterally angulate to dentate; claws with one small perpendicular submedial tooth; T-I and T-II dorsally subequal to or shorter than T-III and T-IV; forewing with weakly defined discoidal cell and an incomplete, or lacking, radial sector vein; ovipositor long and robust.</p></tp:treatment-sec><tp:treatment-sec sec-type="Distribution"><title>Distribution.</title><p>There are 90 valid <italic><tp:taxon-name>Cleptes</tp:taxon-name></italic> species in the world, 83 of which are found in the Holarctic region, eight in the Oriental region (two of which are in both the Holarctic and Oriental regions), and one in the Neotropical region.</p></tp:treatment-sec><tp:treatment-sec sec-type="Remarks"><title>Remarks.</title><p><xref ref-type="bibr" rid="B18">Móczár (1962)</xref> and <xref ref-type="bibr" rid="B8">Kimsey (1981)</xref> divided the genus <italic><tp:taxon-name>Cleptes</tp:taxon-name></italic> into subgenera, which later were downgraded by <xref ref-type="bibr" rid="B11">Kimsey and Bohart (1991)</xref> into species groups. Recently <xref ref-type="bibr" rid="B22">Móczár (1997a</xref>, <xref ref-type="bibr" rid="B23">1997b</xref>, <xref ref-type="bibr" rid="B24">1998a</xref>, <xref ref-type="bibr" rid="B25">1998b</xref>, <xref ref-type="bibr" rid="B26">1998c</xref>, <xref ref-type="bibr" rid="B27">2000a</xref>, <xref ref-type="bibr" rid="B28">2000b</xref>, <xref ref-type="bibr" rid="B29">2001</xref>) reviewed the genus by studying all the available types, and adopted the subgeneric and species group system. In this study we consider <italic><tp:taxon-name>Cleptes</tp:taxon-name></italic> subdivided into species groups, without subgeneric distinctions.</p></tp:treatment-sec><tp:treatment-sec sec-type="Keys to the Chinese species of the genus Cleptes Latreille"><title>Keys to the Chinese species of the genus <italic><tp:taxon-name>Cleptes</tp:taxon-name></italic> Latreille</title><p>Females. Unknown for <italic><tp:taxon-name>Cleptes eburnecoxis</tp:taxon-name></italic> sp. n., <italic><tp:taxon-name>Cleptes mandsuricus</tp:taxon-name></italic>, <italic><tp:taxon-name>Cleptes sinensis</tp:taxon-name></italic> sp. n., <italic><tp:taxon-name>Cleptes tibetensis</tp:taxon-name></italic> sp. n., <italic><tp:taxon-name>Cleptes townesi</tp:taxon-name></italic>,and <italic><tp:taxon-name>Cleptes villosus</tp:taxon-name></italic> sp. n. Males. Unknown for <italic><tp:taxon-name>Cleptes albonotatus</tp:taxon-name></italic> sp. n., <italic><tp:taxon-name>Cleptes asianus</tp:taxon-name></italic>, <italic><tp:taxon-name>Cleptes flavolineatus</tp:taxon-name></italic> sp. n., <italic><tp:taxon-name>Cleptes helanshanus</tp:taxon-name></italic> sp.n., <italic><tp:taxon-name>Cleptes metallicorpus</tp:taxon-name></italic>, <italic><tp:taxon-name>Cleptes niger</tp:taxon-name></italic> sp. n., <italic><tp:taxon-name>Cleptes shengi</tp:taxon-name></italic> sp. n., and <italic><tp:taxon-name>Cleptes taiwanus</tp:taxon-name></italic>.</p><table-wrap content-type="key" position="anchor" orientation="portrait"><table><tbody><tr><td rowspan="1" colspan="1">1</td><td rowspan="1" colspan="1">Female: metasoma with four segments</td><td rowspan="1" colspan="1">2</td></tr><tr><td rowspan="1" colspan="1">–</td><td rowspan="1" colspan="1">Male: metasoma with five segments</td><td rowspan="1" colspan="1">12</td></tr><tr><td rowspan="1" colspan="1">2</td><td rowspan="1" colspan="1">Mesopleuron with V-shape loop (<xref ref-type="fig" rid="F7">Plates 7D</xref>, <xref ref-type="fig" rid="F12">12D</xref>)</td><td rowspan="1" colspan="1">3</td></tr><tr><td rowspan="1" colspan="1">–</td><td rowspan="1" colspan="1">Mesopleuron without V-shape loop (<xref ref-type="fig" rid="F1">Plates 1D</xref>, <xref ref-type="fig" rid="F3">3D</xref>, <xref ref-type="fig" rid="F4">4D</xref>, <xref ref-type="fig" rid="F6">6D</xref>, <xref ref-type="fig" rid="F8">8D</xref>, <xref ref-type="fig" rid="F10">10D</xref>)</td><td rowspan="1" colspan="1">7</td></tr><tr><td rowspan="1" colspan="1">3</td><td rowspan="1" colspan="1">Pronotum with longitudinal median sulcus complete (<xref ref-type="fig" rid="F9">Plate 9C</xref>) or incomplete (<xref ref-type="fig" rid="F12">Plate 12C</xref>)</td><td rowspan="1" colspan="1">4</td></tr><tr><td rowspan="1" colspan="1">–</td><td rowspan="1" colspan="1">Pronotum without longitudinal median sulcus (<xref ref-type="fig" rid="F7">Plate 7C</xref>)</td><td rowspan="1" colspan="1">5</td></tr><tr><td rowspan="1" colspan="1">4</td><td rowspan="1" colspan="1">Posterior pit row of pronotum without considerably larger median pits; longitudinal median sulcus complete</td><td rowspan="1" colspan="1"><italic><tp:taxon-name>Cleptes seoulensis</tp:taxon-name></italic> Tsuneki</td></tr><tr><td rowspan="1" colspan="1">–</td><td rowspan="1" colspan="1">Posterior pit row of pronotum with two median pits considerably larger than the others (<xref ref-type="fig" rid="F12">Plate 12C</xref>); longitudinal median sulcus incomplete</td><td rowspan="1" colspan="1"><italic><tp:taxon-name>Cleptes sjostedti</tp:taxon-name></italic> Hammer</td></tr><tr><td rowspan="1" colspan="1">5</td><td rowspan="1" colspan="1">Posterior pit row of pronotum with round pits and two median pits considerably larger than the others</td><td rowspan="1" colspan="1"><italic><tp:taxon-name>Cleptes asianus</tp:taxon-name></italic> Kimsey</td></tr><tr><td rowspan="1" colspan="1">–</td><td rowspan="1" colspan="1">Posterior pit row of pronotum with elongated pits and two median pits not considerably larger than the others (<xref ref-type="fig" rid="F7">Plate 7C</xref>)</td><td rowspan="1" colspan="1">6</td></tr><tr><td rowspan="1" colspan="1">6</td><td rowspan="1" colspan="1">Mandibles with distinct striatopunctures; metanotum with two foveae along the posterior margin (<xref ref-type="fig" rid="F7">Plate 7E</xref>)</td><td rowspan="1" colspan="1"><italic><tp:taxon-name>Cleptes metallicorpus</tp:taxon-name></italic> Ha, Lee &amp; Kim</td></tr><tr><td rowspan="1" colspan="1">–</td><td rowspan="1" colspan="1">Mandibles without striatopunctures; metanotum with a broad fovea along the posterior margin</td><td rowspan="1" colspan="1"><italic><tp:taxon-name>Cleptes taiwanus</tp:taxon-name></italic> Tsuneki</td></tr><tr><td rowspan="1" colspan="1">7</td><td rowspan="1" colspan="1">Body without metallic colouration (<xref ref-type="fig" rid="F1">Plates 1A</xref>, <xref ref-type="fig" rid="F3">3A</xref>, <xref ref-type="fig" rid="F8">8A</xref>)</td><td rowspan="1" colspan="1">8</td></tr><tr><td rowspan="1" colspan="1">–</td><td rowspan="1" colspan="1">Body with metallic colouration (<xref ref-type="fig" rid="F4">Plates 4A</xref>, <xref ref-type="fig" rid="F6">6A</xref>, <xref ref-type="fig" rid="F10">10D</xref>)</td><td rowspan="1" colspan="1">10</td></tr><tr><td rowspan="1" colspan="1">8</td><td rowspan="1" colspan="1">Antennae with pedicels and F-I–F-III testaceous (<xref ref-type="fig" rid="F3">Plate 3B</xref>) and rest of flagellum black; vertex with two oblique yellow stripes; mesosoma mostly black, with yellow stripes on pronotum and mesoscutellum (<xref ref-type="fig" rid="F3">Plates 3C</xref>, <xref ref-type="fig" rid="F3">3E</xref>)</td><td rowspan="1" colspan="1"><italic><tp:taxon-name>Cleptes flavolineatus</tp:taxon-name></italic> sp. n.</td></tr><tr><td rowspan="1" colspan="1">–</td><td rowspan="1" colspan="1">Antennae with pedicels, F-I–F-III black (<xref ref-type="fig" rid="F1">Plate 1B</xref>) or F-I blackish-brown and rest of flagellum black (<xref ref-type="fig" rid="F8">Plate 8B</xref>); vertex and mesosoma entirely black (<xref ref-type="fig" rid="F1">Plates 1A</xref>, <xref ref-type="fig" rid="F8">8A</xref>)</td><td rowspan="1" colspan="1">9</td></tr><tr><td rowspan="1" colspan="1">9</td><td rowspan="1" colspan="1">Metapleuron polished and weakly striate (<xref ref-type="fig" rid="F8">Plate 8D</xref>); dorsal surface of propodeum with six longitudinal ridges and numerous weak transverse wrinkles (<xref ref-type="fig" rid="F8">Plate 8E</xref>); propodeal angles long and blunt (<xref ref-type="fig" rid="F8">Plate 8E</xref>)</td><td rowspan="1" colspan="1"><italic><tp:taxon-name>Cleptes niger</tp:taxon-name></italic> sp. n.</td></tr><tr><td rowspan="1" colspan="1">–</td><td rowspan="1" colspan="1">Metapleuron transversely striate (<xref ref-type="fig" rid="F1">Plate 1D</xref>); dorsal surface of propodeum with dense and irregular wrinkles (<xref ref-type="fig" rid="F1">Plate 1E</xref>); propodeal angles short and blunt (<xref ref-type="fig" rid="F1">Plate 1E</xref>)</td><td rowspan="1" colspan="1"><italic><tp:taxon-name>Cleptes albonotatus</tp:taxon-name></italic> sp. n.</td></tr><tr><td rowspan="1" colspan="1">10</td><td rowspan="1" colspan="1">Pronotum with distinct posterior pit row (<xref ref-type="fig" rid="F10">Plate 10C</xref>); metanotum with a big anteromedian pit and two foveae along the posterior margin (<xref ref-type="fig" rid="F10">Plate 10E</xref>)</td><td rowspan="1" colspan="1"><italic><tp:taxon-name>Cleptes shengi</tp:taxon-name></italic> sp. n.</td></tr><tr><td rowspan="1" colspan="1">–</td><td rowspan="1" colspan="1">Pronotum without posterior pit row (<xref ref-type="fig" rid="F4">Plates 4C</xref>, <xref ref-type="fig" rid="F6">6C</xref>); metanotum without anteromedian pit and fovea along the posterior margin (<xref ref-type="fig" rid="F4">Plates 4E</xref>, <xref ref-type="fig" rid="F6">6C</xref>)</td><td rowspan="1" colspan="1">11</td></tr><tr><td rowspan="1" colspan="1">11</td><td rowspan="1" colspan="1">Pronotum golden, with green tints on lateral sides (<xref ref-type="fig" rid="F4">Plate 4A</xref>); mesopleuron and metanotum golden-red (<xref ref-type="fig" rid="F4">Plate 4E</xref>); mesopleuron somewhat polished, scrobal sulcus well defined (<xref ref-type="fig" rid="F4">Plate 4D</xref>)</td><td rowspan="1" colspan="1"><italic><tp:taxon-name>Cleptes helanshanus</tp:taxon-name></italic> sp. n.</td></tr><tr><td rowspan="1" colspan="1">–</td><td rowspan="1" colspan="1">Pronotum and mesopleuron metallic blue, metanotum dark metallic blue (<xref ref-type="fig" rid="F6">Plate 6A</xref>); mesopleuron with aligned and elongated punctures, scrobal sulcus not well defined (<xref ref-type="fig" rid="F6">Plate 6D</xref>)</td><td rowspan="1" colspan="1"><italic><tp:taxon-name>Cleptes mareki</tp:taxon-name></italic> Rosa</td></tr><tr><td rowspan="1" colspan="1">12</td><td rowspan="1" colspan="1">Body entirely metallic green to blue; mesopleuron with V-shape loop complete (<xref ref-type="fig" rid="F13">Plates 13D</xref>, <xref ref-type="fig" rid="F14">14D</xref>, <xref ref-type="fig" rid="F16">16D</xref>), or incomplete, missing of upper branch, not reaching anterior corner (<xref ref-type="fig" rid="F9">Plate 9D</xref>)</td><td rowspan="1" colspan="1">13</td></tr><tr><td rowspan="1" colspan="1">–</td><td rowspan="1" colspan="1">Body not entirely metallic, only head and part of mesosoma with metallic colouration; mesopleuron without V-shape loop (<xref ref-type="fig" rid="F2">Plates 2D</xref>, <xref ref-type="fig" rid="F11">11D</xref>, <xref ref-type="fig" rid="F15">15D</xref>)</td><td rowspan="1" colspan="1">16</td></tr><tr><td rowspan="1" colspan="1">13</td><td rowspan="1" colspan="1">Pronotum with complete or incomplete longitudinal median sulcus (<xref ref-type="fig" rid="F9">Plates 9C</xref>, <xref ref-type="fig" rid="F13">13C</xref>); metanotum with a big anteromedian pit (<xref ref-type="fig" rid="F9">Plates 9E</xref>, <xref ref-type="fig" rid="F13">13E</xref>)</td><td rowspan="1" colspan="1">14</td></tr><tr><td rowspan="1" colspan="1">–</td><td rowspan="1" colspan="1">Pronotum without longitudinal median sulcus (<xref ref-type="fig" rid="F14">Plates 14C</xref>, <xref ref-type="fig" rid="F16">16C</xref>); metanotum with an indistinct or small anteromedian pit (<xref ref-type="fig" rid="F14">Plates 14E</xref>, <xref ref-type="fig" rid="F16">16E</xref>)</td><td rowspan="1" colspan="1">15</td></tr><tr><td rowspan="1" colspan="1">14</td><td rowspan="1" colspan="1">Pronotum with longitudinal median sulcus complete (<xref ref-type="fig" rid="F9">Plate 9C</xref>); posterior pit row of pronotum without considerably larger median pit (<xref ref-type="fig" rid="F9">Plate 9C</xref>); mesopleuron with V-shape loop incomplete, missing of upper branch, not reaching anterior corner (<xref ref-type="fig" rid="F9">Plate 9D</xref>)</td><td rowspan="1" colspan="1"><italic><tp:taxon-name>Cleptes seoulensis</tp:taxon-name></italic> Tsuneki</td></tr><tr><td rowspan="1" colspan="1">–</td><td rowspan="1" colspan="1">Pronotum with longitudinal median sulcus incomplete (<xref ref-type="fig" rid="F13">Plate 13C</xref>); posterior pit row of pronotum with two median pits considerably larger than the others (<xref ref-type="fig" rid="F13">Plate 13C</xref>); mesopleuron with complete and strong V-shape loop (<xref ref-type="fig" rid="F13">Plate 13D</xref>)</td><td rowspan="1" colspan="1"><italic><tp:taxon-name>Cleptes sjostedti</tp:taxon-name></italic> Hammer</td></tr><tr><td rowspan="1" colspan="1">15</td><td rowspan="1" colspan="1">Face with sparse punctures (1.0–5.0 PD) (<xref ref-type="fig" rid="F14">Plate 14B</xref>); frontal sulcus absent (<xref ref-type="fig" rid="F14">Plate 14B</xref>); lower margin of clypeus with acute teeth at corners; head with sparse hairs on clypeus and vertex (<xref ref-type="fig" rid="F14">Plate 14B</xref>); metanotum with transverse depression anteriorly and a broad fovea along the posterior margin (<xref ref-type="fig" rid="F14">Plate 14E</xref>)</td><td rowspan="1" colspan="1"><italic><tp:taxon-name>Cleptes tibetensis</tp:taxon-name></italic> sp. n.</td></tr><tr><td rowspan="1" colspan="1">–</td><td rowspan="1" colspan="1">Face with dense punctures (0.5–1.0 PD) (<xref ref-type="fig" rid="F16">Plate 16B</xref>); frontal sulcus complete but weak (<xref ref-type="fig" rid="F16">Plate 16B</xref>); lower margin of clypeus without acute teeth at corners; head with dense hairs on clypeus and vertex (<xref ref-type="fig" rid="F16">Plate 16B</xref>); metanotum without transverse impression anteriorly, with two medially fused foveae along the posterior margin (<xref ref-type="fig" rid="F16">Plate 16E</xref>)</td><td rowspan="1" colspan="1"><italic><tp:taxon-name>Cleptes villosus</tp:taxon-name></italic> sp. n.</td></tr><tr><td rowspan="1" colspan="1">16</td><td rowspan="1" colspan="1">Pronotum with complete and narrow longitudinal median sulcus</td><td rowspan="1" colspan="1"><italic><tp:taxon-name>Cleptes mandsuricus</tp:taxon-name></italic> Móczár</td></tr><tr><td rowspan="1" colspan="1">–</td><td rowspan="1" colspan="1">Pronotum without longitudinal median sulcus (<xref ref-type="fig" rid="F2">Plates 2C</xref>, <xref ref-type="fig" rid="F5">5D</xref>, <xref ref-type="fig" rid="F11">11C</xref>, <xref ref-type="fig" rid="F15">15C</xref>)</td><td rowspan="1" colspan="1">17</td></tr><tr><td rowspan="1" colspan="1">17</td><td rowspan="1" colspan="1">Body mostly blackish, with metallic colour restricted to face (<xref ref-type="fig" rid="F15">Plate 15B</xref>) or head (<xref ref-type="fig" rid="F2">Plate 2B</xref>)</td><td rowspan="1" colspan="1">18</td></tr><tr><td rowspan="1" colspan="1">–</td><td rowspan="1" colspan="1">Body with metallic blue colour on head and mesosoma (<xref ref-type="fig" rid="F5">Plates 5A</xref>, <xref ref-type="fig" rid="F11">11A</xref>)</td><td rowspan="1" colspan="1">19</td></tr><tr><td rowspan="1" colspan="1">18</td><td rowspan="1" colspan="1">Face with metallic colour (<xref ref-type="fig" rid="F15">Plate 15B</xref>); face and vertex with small and sparse punctures; dorsal surface of propodeum irregularly reticulate (<xref ref-type="fig" rid="F15">Plate 15E</xref>); propodeal angles short and stumpy (<xref ref-type="fig" rid="F15">Plate 15E</xref>)</td><td rowspan="1" colspan="1"><italic><tp:taxon-name>Cleptes townesi</tp:taxon-name></italic> Kimsey</td></tr><tr><td rowspan="1" colspan="1">–</td><td rowspan="1" colspan="1">Head entirely with metallic colour (<xref ref-type="fig" rid="F2">Plates 2B</xref>, <xref ref-type="fig" rid="F2">2C</xref>); face with deep and dense punctures; dorsal surface of propodeum with six longitudinal ridges, with numerous and weak transverse wrinkles (<xref ref-type="fig" rid="F2">Plate 2E</xref>); propodeal angles long and blunt (<xref ref-type="fig" rid="F2">Plate 2E</xref>)</td><td rowspan="1" colspan="1"><italic><tp:taxon-name>Cleptes eburnecoxis</tp:taxon-name></italic> sp. n.</td></tr><tr><td rowspan="1" colspan="1">19</td><td rowspan="1" colspan="1">Metanotum with a broad fovea along the posterior margin (<xref ref-type="fig" rid="F11">Plate 11E</xref>); metapleuron smooth and polished (<xref ref-type="fig" rid="F11">Plate 11D</xref>)</td><td rowspan="1" colspan="1"><italic><tp:taxon-name>Cleptes sinensis</tp:taxon-name></italic> sp. n.</td></tr><tr><td rowspan="1" colspan="1">–</td><td rowspan="1" colspan="1">Metanotum without fovea along the posterior margin (<xref ref-type="fig" rid="F5">Plate 5D</xref>); metapleuron transversally striate in upper part</td><td rowspan="1" colspan="1"><italic><tp:taxon-name>Cleptes mareki</tp:taxon-name></italic> Rosa</td></tr></tbody></table></table-wrap></tp:treatment-sec><tp:treatment-sec><!--Section generated to contain objects referenced in tp:taxon-treatment.--><fig id="F7" position="float" orientation="portrait"><label>Plate 7.</label><caption><p><italic><tp:taxon-name>Cleptes metallicorpus</tp:taxon-name></italic> Ha, Lee &amp; Kim, 2011, female from Guangdong. <bold>A</bold> Habitus lateral <bold>B</bold> Head anterior <bold>C</bold> Pronotum and mesoscutum dorsal <bold>D</bold> Mesopleuron and metapleuron lateral <bold>E</bold> Mesoscutellum, metanotum and propodeum dorsal <bold>F</bold> Metasoma dorsal. Scale bars in mm.</p></caption><graphic xmlns:xlink="http://www.w3.org/1999/xlink" xlink:href="ZooKeys-362-055-g007.jpg" position="float" orientation="portrait" xlink:type="simple"/></fig><fig id="F12" position="float" orientation="portrait"><label>Plate 12.</label><caption><p><italic><tp:taxon-name>Cleptes sjostedti</tp:taxon-name></italic> Hammer, 1950, female from Hunan. <bold>A</bold> Habitus dorsal <bold>B</bold> Head anterior <bold>C</bold> Pronotum and mesoscutum dorsal <bold>D</bold> Mesopleuron and metapleuron lateral <bold>E</bold> Mesoscutellum, metanotum and propodeum dorsal <bold>F</bold> Metasoma dorsal. Scale bars in mm.</p></caption><graphic xmlns:xlink="http://www.w3.org/1999/xlink" xlink:href="ZooKeys-362-055-g012.jpg" position="float" orientation="portrait" xlink:type="simple"/></fig><fig id="F1" position="float" orientation="portrait"><label>Plate 1.</label><caption><p><italic><tp:taxon-name>Cleptes albonotatus</tp:taxon-name></italic> sp. n., holotype, female. <bold>A</bold> Habitus dorsal <bold>B</bold> Head anterior <bold>C</bold> Pronotum and mesoscutum dorsal <bold>D</bold> Mesopleuron and metapleuron lateral <bold>E</bold> Mesoscutellum, metanotum and propodeum dorsal <bold>F</bold> Metasoma dorsal. Scale bars in mm.</p></caption><graphic xmlns:xlink="http://www.w3.org/1999/xlink" xlink:href="ZooKeys-362-055-g001.jpg" position="float" orientation="portrait" xlink:type="simple"/></fig><fig id="F3" position="float" orientation="portrait"><label>Plate 3.</label><caption><p><italic><tp:taxon-name>Cleptes flavolineatus</tp:taxon-name></italic> sp. n., holotype, female. <bold>A</bold> Habitus lateral <bold>B</bold> Head anterior <bold>C</bold> Head, pronotum and mesoscutum dorsal <bold>D</bold> Mesopleuron and metapleuron lateral <bold>E</bold> Mesoscutum, mesoscutellum, metanotum and propodeum dorsal <bold>F</bold> Metasoma dorsal. Scale bars in mm.</p></caption><graphic xmlns:xlink="http://www.w3.org/1999/xlink" xlink:href="ZooKeys-362-055-g003.jpg" position="float" orientation="portrait" xlink:type="simple"/></fig><fig id="F4" position="float" orientation="portrait"><label>Plate 4.</label><caption><p><italic><tp:taxon-name>Cleptes helanshanus</tp:taxon-name></italic> sp. n., holotype, female. <bold>A</bold> Habitus dorsal <bold>B</bold> Head anterior <bold>C</bold> Head, pronotum and mesoscutum dorsal <bold>D</bold> Mesopleuron and metapleuron lateral <bold>E</bold> Mesoscutellum, metanotum and propodeum dorsal <bold>F</bold> Metasoma dorsal. Scale bars in mm.</p></caption><graphic xmlns:xlink="http://www.w3.org/1999/xlink" xlink:href="ZooKeys-362-055-g004.jpg" position="float" orientation="portrait" xlink:type="simple"/></fig><fig id="F6" position="float" orientation="portrait"><label>Plate 6.</label><caption><p><italic><tp:taxon-name>Cleptes mareki</tp:taxon-name></italic> Rosa, 2003, paratype, female from Shanxi. <bold>A</bold> Habitus dorsal <bold>B</bold> Head anterior <bold>C</bold> Mesosoma dorsal <bold>D</bold> Mesopleuron and metapleuron lateral <bold>E</bold> Metasoma dorsal. Scale bars in mm. (Photos by Michele Zilioli &amp; Fabrizio Rigato).</p></caption><graphic xmlns:xlink="http://www.w3.org/1999/xlink" xlink:href="ZooKeys-362-055-g006.jpg" position="float" orientation="portrait" xlink:type="simple"/></fig><fig id="F8" position="float" orientation="portrait"><label>Plate 8.</label><caption><p><italic><tp:taxon-name>Cleptes niger</tp:taxon-name></italic> sp. n., holotype, female. <bold>A</bold> Habitus lateral <bold>B</bold> Head anterior <bold>C</bold> Pronotum and mesoscutum dorsal <bold>D</bold> Mesopleuron and metapleuron lateral <bold>E</bold> Mesoscutellum, metanotum and propodeum dorsal <bold>F</bold> Metasoma dorsal. Scale bars in mm.</p></caption><graphic xmlns:xlink="http://www.w3.org/1999/xlink" xlink:href="ZooKeys-362-055-g008.jpg" position="float" orientation="portrait" xlink:type="simple"/></fig><fig id="F10" position="float" orientation="portrait"><label>Plate 10.</label><caption><p><italic><tp:taxon-name>Cleptes shengi</tp:taxon-name></italic> sp. n., holotype, female. <bold>A</bold> Habitus dorsal <bold>B</bold> Head anterior <bold>C</bold> Head, pronotum and mesoscutum dorsal <bold>D</bold> Mesopleuron and metapleuron lateral <bold>E</bold> Mesoscutellum, metanotum and propodeum dorsal <bold>F</bold> Metasoma dorsal. Scale bars in mm.</p></caption><graphic xmlns:xlink="http://www.w3.org/1999/xlink" xlink:href="ZooKeys-362-055-g010.jpg" position="float" orientation="portrait" xlink:type="simple"/></fig><fig id="F9" position="float" orientation="portrait"><label>Plate 9.</label><caption><p><italic><tp:taxon-name>Cleptes seoulensis</tp:taxon-name></italic> Tsuneki, 1959, male from Anhui. <bold>A</bold> Habitus dorsal <bold>B</bold> Head anterior <bold>C</bold> Pronotum and mesoscutum dorsal <bold>D</bold> Mesopleuron and metapleuron lateral <bold>E</bold> Mesoscutellum, metanotum and propodeum dorsal <bold>F</bold> Metasoma dorsal. Scale bars in mm.</p></caption><graphic xmlns:xlink="http://www.w3.org/1999/xlink" xlink:href="ZooKeys-362-055-g009.jpg" position="float" orientation="portrait" xlink:type="simple"/></fig><fig id="F13" position="float" orientation="portrait"><label>Plate 13.</label><caption><p><italic><tp:taxon-name>Cleptes sjostedti</tp:taxon-name></italic> Hammer, 1950, male from Zhejiang. <bold>A</bold> Habitus dorsal <bold>B</bold> Head anterior <bold>C</bold> Head, pronotum and mesoscutum dorsal <bold>D</bold> Mesopleuron and metapleuron lateral <bold>E</bold> Mesoscutum, mesoscutellum, metanotum and propodeum dorsal <bold>F</bold> Metasoma dorsal. Scale bars in mm.</p></caption><graphic xmlns:xlink="http://www.w3.org/1999/xlink" xlink:href="ZooKeys-362-055-g013.jpg" position="float" orientation="portrait" xlink:type="simple"/></fig><fig id="F14" position="float" orientation="portrait"><label>Plate 14.</label><caption><p><italic><tp:taxon-name>Cleptes tibetensis</tp:taxon-name></italic> sp. n.,holotype,male<bold>. A</bold> Habitus dorsal <bold>B</bold> Head anterior <bold>C</bold> Pronotum and mesoscutum dorsal <bold>D</bold> Mesopleuron and metapleuron lateral <bold>E</bold> Mesoscutellum, metanotum and propodeum dorsal <bold>F</bold> Metasoma dorsal. Scale bars in mm.</p></caption><graphic xmlns:xlink="http://www.w3.org/1999/xlink" xlink:href="ZooKeys-362-055-g014.jpg" position="float" orientation="portrait" xlink:type="simple"/></fig><fig id="F16" position="float" orientation="portrait"><label>Plate 16.</label><caption><p><italic><tp:taxon-name>Cleptes villosus</tp:taxon-name></italic> sp. n., holotype, male. <bold>A</bold> Habitus lateral <bold>B</bold> Head anterior <bold>C</bold> Pronotum and mesoscutum dorsal <bold>D</bold> Mesopleuron and metapleuron lateral <bold>E</bold> Mesoscutellum, metanotum and propodeum dorsal <bold>F</bold> Metasoma dorsal. Scale bars in mm.</p></caption><graphic xmlns:xlink="http://www.w3.org/1999/xlink" xlink:href="ZooKeys-362-055-g016.jpg" position="float" orientation="portrait" xlink:type="simple"/></fig><fig id="F2" position="float" orientation="portrait"><label>Plate 2.</label><caption><p><italic><tp:taxon-name>Cleptes eburnecoxis</tp:taxon-name></italic> sp. n., holotype, male. <bold>A</bold> Habitus dorsal <bold>B</bold> Head anterior <bold>C</bold> Pronotum and mesoscutum dorsal <bold>D</bold> Mesopleuron and metapleuron lateral <bold>E</bold> Mesoscutellum, metanotum and propodeum dorsal <bold>F</bold> Metasoma dorsal. Scale bars in mm.</p></caption><graphic xmlns:xlink="http://www.w3.org/1999/xlink" xlink:href="ZooKeys-362-055-g002.jpg" position="float" orientation="portrait" xlink:type="simple"/></fig><fig id="F11" position="float" orientation="portrait"><label>Plate 11.</label><caption><p><italic><tp:taxon-name>Cleptes sinensis</tp:taxon-name></italic> sp. n., holotype, male. <bold>A</bold> Habitus dorsal <bold>B</bold> Head anterior <bold>C</bold> Pronotum and mesoscutum dorsal <bold>D</bold> Mesopleuron and metapleuron lateral <bold>E</bold> Mesoscutellum, metanotum and propodeum dorsal <bold>F</bold> Metasoma dorsal. Scale bars in mm.</p></caption><graphic xmlns:xlink="http://www.w3.org/1999/xlink" xlink:href="ZooKeys-362-055-g011.jpg" position="float" orientation="portrait" xlink:type="simple"/></fig><fig id="F15" position="float" orientation="portrait"><label>Plate 15.</label><caption><p><italic><tp:taxon-name>Cleptes townesi</tp:taxon-name></italic> Kimsey, 1987, male from Zhejiang. <bold>A</bold> Habitus lateral <bold>B</bold> Head anterior <bold>C</bold> Head, pronotum and mesoscutum dorsal <bold>D</bold> Mesopleuron and metapleuron lateral <bold>E</bold> Mesoscutellum, metanotum and propodeum dorsal <bold>F</bold> Metasoma dorsal. Scale bars in mm.</p></caption><graphic xmlns:xlink="http://www.w3.org/1999/xlink" xlink:href="ZooKeys-362-055-g015.jpg" position="float" orientation="portrait" xlink:type="simple"/></fig><fig id="F5" position="float" orientation="portrait"><label>Plate 5.</label><caption><p><italic><tp:taxon-name>Cleptes mareki</tp:taxon-name></italic> Rosa, 2003, holotype, male from Shanxi. <bold>A</bold> Habitus dorsal <bold>B</bold> Head anterior <bold>C</bold> Metasoma dorsal <bold>D</bold> Mesosoma dorsal. Scale bars in mm. (Photos by Michele Zilioli &amp; Fabrizio Rigato).</p></caption><graphic xmlns:xlink="http://www.w3.org/1999/xlink" xlink:href="ZooKeys-362-055-g005.jpg" position="float" orientation="portrait" xlink:type="simple"/></fig></tp:treatment-sec><ref-list><ref id="B15"><mixed-citation xmlns:xlink="http://www.w3.org/1999/xlink" xlink:type="simple"><person-group><name name-style="western"><surname>Linnaeus</surname><given-names>C</given-names></name></person-group> (<year>1761</year>) <source>Fauna Suecia sistens Animalia Sueciae Regni: Mammalia, Aves, Amphibia, Pisces, Insecta, Vermes. Distributa per Classes et Ordines, enera et Species, cum Differentiis, Specierum, Synonymis, Auctorum, Nominibus Incolarum, Locis natalium, Descriptionibus</source> doi: <ext-link ext-link-type="uri" xlink:href="http://dx.doi.org/10.5962/bhl.title.63897" xlink:type="simple">10.5962/bhl.title.63897</ext-link></mixed-citation></ref><ref id="B13"><mixed-citation xmlns:xlink="http://www.w3.org/1999/xlink" xlink:type="simple"><person-group><name name-style="western"><surname>Latreille</surname><given-names>PA</given-names></name></person-group> (<year>1802</year>) <article-title>Histoire naturelle, générale et particulière des Crustacés et des Insectes:  ouvrage faisant suite aux oeuvres de Leclerc de Buffon, et partie du cours complet d’histoire naturelle rédigé par C. S. Sonnini.</article-title><volume>Tomo III</volume>, <publisher-name>F. Dufart</publisher-name>, <publisher-loc>Paris</publisher-loc>, <lpage>467</lpage> pp. doi: <ext-link ext-link-type="uri" xlink:href="http://dx.doi.org/10.5962/bhl.title.15764" xlink:type="simple">10.5962/bhl.title.15764</ext-link></mixed-citation></ref><ref id="B1"><mixed-citation xmlns:xlink="http://www.w3.org/1999/xlink" xlink:type="simple"><person-group><name name-style="western"><surname>Aaron</surname><given-names>SF</given-names></name></person-group> (<year>1885</year>) <article-title>The North American Chrysididae.</article-title><source>Transactions of the American Entomological Society and Proceedings of the Entomological Section of the Academy of Natural Sciences</source><volume>12</volume>: <fpage>209</fpage>-<lpage>248</lpage>.</mixed-citation></ref><ref id="B16"><mixed-citation xmlns:xlink="http://www.w3.org/1999/xlink" xlink:type="simple"><person-group><name name-style="western"><surname>Linsenmaier</surname><given-names>W</given-names></name></person-group> (<year>1959</year>) <article-title>Revision der Familie Chrysididae (Hymenoptera) mit besonderer Berücksichtigung der europäischen Spezies.</article-title><source>Mitteilungen der Schweizerischen Entomologischen Gesellschaft</source><volume>32</volume>(<issue>1</issue>): <fpage>1</fpage>–<lpage>232</lpage>.</mixed-citation></ref><ref id="B35"><mixed-citation xmlns:xlink="http://www.w3.org/1999/xlink" xlink:type="simple"><person-group><name name-style="western"><surname>Tsuneki</surname><given-names>K</given-names></name></person-group> (<year>1959</year>) <article-title>Contributions to the knowledge of the Cleptinae and Pseninae Faunae of Japan and Korea (Hymenoptera, Chrysididae and Sphecidae).</article-title><source>Memoirs of the Faculty of Liberal Arts, Fukui University, Series II, Natural Science</source><volume>9</volume>: <fpage>1</fpage>-<lpage>78</lpage>.</mixed-citation></ref><ref id="B18"><mixed-citation xmlns:xlink="http://www.w3.org/1999/xlink" xlink:type="simple"><person-group><name name-style="western"><surname>Móczár</surname><given-names>L</given-names></name></person-group> (<year>1962</year>) <article-title>Bemerkungen über einige <italic>Cleptes-</italic> Arten (Hymenoptera: Cleptidae).</article-title><source>Acta Zoologica</source><volume>8</volume>: <fpage>115</fpage>-<lpage>125</lpage>.</mixed-citation></ref><ref id="B8"><mixed-citation xmlns:xlink="http://www.w3.org/1999/xlink" xlink:type="simple"><person-group><name name-style="western"><surname>Kimsey</surname><given-names>LS</given-names></name></person-group> (<year>1981</year>) <article-title>The Cleptinae of the Western Hemisphere (Chrysididae: Hymenoptera).</article-title><source>Proceedings of the Entomological Society of Washington</source><volume>94</volume>(<issue>3</issue>): <fpage>801</fpage>-<lpage>818</lpage>.</mixed-citation></ref><ref id="B2"><mixed-citation xmlns:xlink="http://www.w3.org/1999/xlink" xlink:type="simple"><person-group><name name-style="western"><surname>Bohart</surname><given-names>RM</given-names></name><name name-style="western"><surname>Kimsey</surname><given-names>LS</given-names></name></person-group> (<year>1982</year>) <article-title>A synopsis of the Chrysididae in America North of Mexico.</article-title><source>Memoirs of the American Entomological Institute</source><volume>33</volume>: <fpage>1</fpage>-<lpage>166</lpage>.</mixed-citation></ref><ref id="B11"><mixed-citation xmlns:xlink="http://www.w3.org/1999/xlink" xlink:type="simple"><person-group><name name-style="western"><surname>Kimsey</surname><given-names>LS</given-names></name><name name-style="western"><surname>Bohart</surname><given-names>RM</given-names></name></person-group> (<year>1991</year>) <article-title>The Chrysidid Wasps of the World.</article-title><publisher-name>Oxford University Press</publisher-name>, <publisher-loc>New York</publisher-loc>, <lpage>652</lpage> pp.</mixed-citation></ref><ref id="B20"><mixed-citation xmlns:xlink="http://www.w3.org/1999/xlink" xlink:type="simple"><person-group><name name-style="western"><surname>Móczár</surname><given-names>L</given-names></name></person-group> (<year>1996a</year>) <article-title>Additions to American Cleptinae (Hymenoptera: Chrysididae).</article-title><source>Memoirs of the Entomological Society of Washington</source><volume>17</volume>: <fpage>153</fpage>-<lpage>160</lpage>.</mixed-citation></ref><ref id="B21"><mixed-citation xmlns:xlink="http://www.w3.org/1999/xlink" xlink:type="simple"><person-group><name name-style="western"><surname>Móczár</surname><given-names>L</given-names></name></person-group> (<year>1996b</year>) <article-title>New data on the subfamily Cleptinae (Hymenoptera: Chrysididae).</article-title><source>Acta Zoologica Academiae Scientiarum Hungaricae</source><volume>42</volume>(<issue>2</issue>): <fpage>133</fpage>-<lpage>144</lpage>.</mixed-citation></ref><ref id="B23"><mixed-citation xmlns:xlink="http://www.w3.org/1999/xlink" xlink:type="simple"><person-group><name name-style="western"><surname>Móczár</surname><given-names>L</given-names></name></person-group> (<year>1997b</year>) <article-title>Revision of the <italic>Cleptesnitidulus</italic> group of the World (Hymenoptera, Chrysididae, Cleptinae).</article-title><source>Entomofauna</source><volume>18</volume>(<issue>3</issue>): <fpage>25</fpage>-<lpage>44</lpage>.</mixed-citation></ref><ref id="B25"><mixed-citation xmlns:xlink="http://www.w3.org/1999/xlink" xlink:type="simple"><person-group><name name-style="western"><surname>Móczár</surname><given-names>L</given-names></name></person-group> (<year>1998b</year>) <article-title>Revision of the Cleptinae of the World. Genus <italic>Cleptes</italic> subgenera and species groups. (Hymenoptera, Chrysididae).</article-title><source>Entomofauna</source><volume>19</volume>(<issue>31</issue>): <fpage>501</fpage>-<lpage>516</lpage>.</mixed-citation></ref><ref id="B27"><mixed-citation xmlns:xlink="http://www.w3.org/1999/xlink" xlink:type="simple"><person-group><name name-style="western"><surname>Móczár</surname><given-names>L</given-names></name></person-group> (<year>2000a</year>) <article-title>Revision of the <italic>Cleptesasianus</italic> and <italic>townesi</italic> groups of the World (Hymenoptera, Chrysididae, Cleptinae).</article-title><source>Acta Zoologica Academiae Scientiarum Hungaricae</source><volume>46</volume>(<issue>4</issue>): <fpage>319</fpage>-<lpage>331</lpage>.</mixed-citation></ref><ref id="B28"><mixed-citation xmlns:xlink="http://www.w3.org/1999/xlink" xlink:type="simple"><person-group><name name-style="western"><surname>Móczár</surname><given-names>L</given-names></name></person-group> (<year>2000b</year>) <article-title>World revision of the <italic>Cleptessatoi</italic> group (Hymenoptera: Chrysididae, Cleptinae).</article-title><source>Annales Historico-Naturales Musei Nationalis Hungarici</source><volume>92</volume>: <fpage>297</fpage>-<lpage>324</lpage>.</mixed-citation></ref><ref id="B29"><mixed-citation xmlns:xlink="http://www.w3.org/1999/xlink" xlink:type="simple"><person-group><name name-style="western"><surname>Móczár</surname><given-names>L</given-names></name></person-group> (<year>2001</year>) <article-title>World revision of the <italic>Cleptessemiauratus</italic> group (Hymenoptera, Chrysididae, Cleptinae).</article-title><source>Linzer Biologische Beiträge</source><volume>33</volume>(<issue>1</issue>): <fpage>905</fpage>-<lpage>931</lpage>.</mixed-citation></ref><ref id="B32"><mixed-citation xmlns:xlink="http://www.w3.org/1999/xlink" xlink:type="simple"><person-group><name name-style="western"><surname>Rosa</surname><given-names>P</given-names></name></person-group> (<year>2006</year>) <article-title>I Crisidi della Valle d’Aosta.</article-title><source>Monografie del Museo regionale di Scienze naturali, St.-Pierre, Aosta.</source><volume>6</volume>, <lpage>368</lpage> pp. <comment>+ XVI tav. + XXXII pl.</comment></mixed-citation></ref><ref id="B30"><mixed-citation xmlns:xlink="http://www.w3.org/1999/xlink" xlink:type="simple"><person-group><name name-style="western"><surname>Móczár</surname><given-names>L</given-names></name></person-group> (<year>2009</year>) <article-title><italic>Cleptes hungaricus</italic> sp. n. and the related Palaearctic species (Hymenoptera: Chrysididae).</article-title><source>Annales Historico-Naturales Musei Nationalis Hungarici</source><volume>101</volume>: <fpage>131</fpage>-<lpage>136</lpage>.</mixed-citation></ref><ref id="B4"><mixed-citation xmlns:xlink="http://www.w3.org/1999/xlink" xlink:type="simple"><person-group><name name-style="western"><surname>Ha</surname><given-names>HH</given-names></name><name name-style="western"><surname>Lee</surname><given-names>JW</given-names></name><name name-style="western"><surname>Kim</surname><given-names>JK</given-names></name></person-group> (<year>2011</year>) <article-title>Taxonomic review of Korean <italic>Cleptes</italic> Latreille (Hymenoptera: Chrysididae: Cleptinae), with description of one new species.</article-title><source>Journal of Asia-Pacific Entomology</source><volume>14</volume>: <fpage>489</fpage>-<lpage>495</lpage>. doi: <ext-link ext-link-type="uri" xlink:href="http://dx.doi.org/10.1016/j.aspen.2011.05.005" xlink:type="simple">10.1016/j.aspen.2011.05.005</ext-link></mixed-citation></ref><ref id="B22"><mixed-citation xmlns:xlink="http://www.w3.org/1999/xlink" xlink:type="simple"><person-group><name name-style="western"><surname>Móczár</surname><given-names>L</given-names></name></person-group> (<year>1997a</year>) <article-title>Revision of <italic>Cleptes (Leiocleptes)</italic> species of the World (Hymenoptera: Chrysididae, Cleptinae).</article-title><source>Folia Entomologica Hungarica</source><volume>58</volume>: <fpage>89</fpage>-<lpage>100</lpage>.</mixed-citation></ref><ref id="B24"><mixed-citation xmlns:xlink="http://www.w3.org/1999/xlink" xlink:type="simple"><person-group><name name-style="western"><surname>Móczár</surname><given-names>L</given-names></name></person-group> (<year>1998a</year>) <article-title>Revision of the <italic>Cleptes (Holocleptes)</italic> species of the World.</article-title><source>Acta Zoologica</source><volume>43</volume>(<issue>4</issue>): <fpage>323</fpage>-<lpage>343</lpage>.</mixed-citation></ref><ref id="B26"><mixed-citation xmlns:xlink="http://www.w3.org/1999/xlink" xlink:type="simple"><person-group><name name-style="western"><surname>Móczár</surname><given-names>L</given-names></name></person-group> (<year>1998c</year>) <article-title>Supplement to the revision of <italic>Cleptes (Leiocleptes)</italic> of the world (Hymenoptera: Chrysididae, Cleptinae).</article-title><source>Folia Entomologica Hungarica</source><volume>59</volume>: <fpage>209</fpage>-<lpage>211</lpage>.</mixed-citation></ref></ref-list></tp:taxon-treatment>
