# Supplementary material for: Revision of the Chinese Cleptes (Hymenoptera, Chrysididae) with description of new species
Source: Zookeys. 2013 Dec 13;(362):55–96. doi: 10.3897/zookeys.362.6175 (PMC3867106; doi:10.3897/zookeys.362.6175)
Supplement: XML Treatment for Cleptes albonotatus [file zookeys.362.6175-treatment3.xml]

<!DOCTYPE tp:taxon-treatment
  PUBLIC "-//TaxonX//DTD Taxonomic Treatment Publishing DTD v0 20100105//EN" "tax-treatment-NSO.dtd">
<tp:taxon-treatment xmlns:tp="http://www.plazi.org/taxpub"><tp:treatment-meta><mixed-citation publication-type="journal"><person-group><name><surname>Wei</surname><given-names>Na-sen</given-names></name><name><surname>Rosa</surname><given-names>Paolo</given-names></name><name><surname>Xu</surname><given-names>Zai-fu</given-names></name></person-group><article-title>Revision of the Chinese <italic>Cleptes</italic> (Hymenoptera, Chrysididae) with description of new species</article-title><source>Zookeys</source><day>13</day><month>12</month><year>2013</year><volume>2013</volume><issue>362</issue><fpage>55</fpage><lpage>96</lpage><pub-id pub-id-type="doi">10.3897/zookeys.362.6175</pub-id></mixed-citation></tp:treatment-meta><tp:nomenclature><tp:taxon-name>
                        <tp:taxon-name-part taxon-name-part-type="genus">Cleptes</tp:taxon-name-part>
                        <tp:taxon-name-part taxon-name-part-type="species">albonotatus</tp:taxon-name-part>
                        <object-id xmlns:xlink="http://www.w3.org/1999/xlink" content-type="zoobank" xlink:type="simple">http://zoobank.org/0481B833-7702-471B-8575-66D66C4570C2</object-id>
                        <object-id xmlns:xlink="http://www.w3.org/1999/xlink" xlink:type="simple">http://species-id.net/wiki/Cleptes_albonotatus</object-id>
                    </tp:taxon-name><tp:taxon-status xmlns:xlink="http://www.w3.org/1999/xlink" xlink:type="simple">sp. n.</tp:taxon-status><xref ref-type="fig" rid="F1">Plate 1</xref></tp:nomenclature><tp:treatment-sec sec-type="Material examined"><title>Material examined.</title><p>Holotype ♀ (SCAU), Guangdong, Nanling National Nature Reserve (<named-content xmlns:xlink="http://www.w3.org/1999/xlink" content-type="dwc:verbatimCoordinates" xlink:type="simple">24°55'43"N, 113°1'1"E</named-content>), 10–14.V.2006, Zai-fu Xu leg., No. SCAU-C0001.</p></tp:treatment-sec><tp:treatment-sec sec-type="Diagnosis"><title>Diagnosis.</title><p><italic><tp:taxon-name>Cleptes albonotatus</tp:taxon-name></italic> sp. n. is similar to <italic><tp:taxon-name>Cleptes satoi</tp:taxon-name></italic> Tosawa based on the blackish colour of the body, coarse punctures on head, and irregular punctures along the posterior margin of pronotum; it resembles <italic><tp:taxon-name>Cleptes japonicus</tp:taxon-name></italic> Tosawa based on the transversely punctuate mesopleuron. However, <italic><tp:taxon-name>Cleptes albonotatus</tp:taxon-name></italic> sp. n. can be distinguished from these two species and others of the <italic>satoi</italic> species-group (<italic><tp:taxon-name>Cleptes flavolineatus</tp:taxon-name></italic> sp. n. and <italic><tp:taxon-name>Cleptes niger</tp:taxon-name></italic> sp. n.) by the combination of the following characteristics: body mostly blackish, without metallic reflections, face with close and coarse punctures, pronotum with indistinct posterior pit row, metanotum without anteromedian pit and pale tints on lateral sides of T-II.</p></tp:treatment-sec><tp:treatment-sec sec-type="Description"><title>Description.</title><p><italic>Female</italic>. Holotype. Body length 6.1 mm (<xref ref-type="fig" rid="F1">Plate 1A</xref>). Forewing length 4.1 mm. HW:  HH:  HL = 37:  25:  50. POL:  OOL:  OCL = 8:  17:  18. MS = 1 MOD. Width of clypeal lower margin = 1.4 ASD. L/W of Ped, F-I, F-II, and F-III are 1.8, 1.3, 1.0, and 0.9, respectively.</p><p><italic>Head</italic>. Face, ocellar area, and vertex with big, deep, close and coarse punctures (0–0.5 PD). Clypeus with lower margin truncate, without acute teeth at corners. Frontal sulcus complete (<xref ref-type="fig" rid="F1">Plate 1B</xref>). Mandibles mostly polished, with few fine punctures and with four teeth. Ocellar triangle isosceles, without post-ocellar sulcus.</p><p><italic>Mesosoma</italic>. Pronotum with punctures slightly smaller and sparser than those on vertex. Pronotum with distinct anterior pit row and indistinct posterior pit row; with irregular punctures along the posterior margin (<xref ref-type="fig" rid="F1">Plate 1C</xref>); without longitudinal median sulcus (<xref ref-type="fig" rid="F1">Plate 1C</xref>). Mesonotum and mesoscutellum with punctures similar to pronotum; notauli complete; parapsidal lines incomplete, 2/3 length of notauli; admedian lines incomplete and indistinct, 1/5 length of notauli (<xref ref-type="fig" rid="F1">Plate 1C</xref>); axillary trough longitudinally striate. Mesopleuron transversely punctate, with short and indistinct scrobal sulcus (<xref ref-type="fig" rid="F1">Plate 1D</xref>). Metanotum without anteromedian pit, with two foveae along the posterior margin; axillary trough longitudinally striate (<xref ref-type="fig" rid="F1">Plate 1E</xref>). Metapleuron transversely striate (<xref ref-type="fig" rid="F1">Plate 1D</xref>). Dorsal surface of propodeum with dense and irregular wrinkles. Propodeal angles short and blunt, slightly divergent (<xref ref-type="fig" rid="F1">Plate 1E</xref>).</p><p><italic>Metasoma</italic>. T-I impunctate; T-II–T-IV with small punctures (<xref ref-type="fig" rid="F1">Plate 1F</xref>). Punctures on T-III denser than those on T-II and T-IV.</p><p><italic>Pubescence</italic>. Head on vertex and clypeus with long (2.0–2.5 MOD), sparse and whitish hairs. Metasoma laterally on T-I and T-II with short (1 MOD), sparse and white hairs; dorsally and laterally on T-III and T-IV with long (2.2 MOD) and dense hairs.</p><p><italic>Colouration</italic>. Head and mesosoma black, without metallic reflections. Mandibles black, with anterior half testaceous. Antennae black, with ventral sides of F-IV to F-XI testaceous. Tegulae blackish-brown. Legs blackish-brown, with trochanters, tibiae and tarsi testaceous. Metasoma blackish-brown, T-I laterally and on the anterior half testaceous, T-II laterally with distinct pale torus.</p><p><italic>Male</italic>.Unknown.</p><fig id="F1" position="float" orientation="portrait"><label>Plate 1.</label><caption><p><italic><tp:taxon-name>Cleptes albonotatus</tp:taxon-name></italic> sp. n., holotype, female. <bold>A</bold> Habitus dorsal <bold>B</bold> Head anterior <bold>C</bold> Pronotum and mesoscutum dorsal <bold>D</bold> Mesopleuron and metapleuron lateral <bold>E</bold> Mesoscutellum, metanotum and propodeum dorsal <bold>F</bold> Metasoma dorsal. Scale bars in mm.</p></caption><graphic xmlns:xlink="http://www.w3.org/1999/xlink" xlink:href="ZooKeys-362-055-g001.jpg" position="float" orientation="portrait" xlink:type="simple"/></fig></tp:treatment-sec><tp:treatment-sec sec-type="Distribution"><title>Distribution.</title><p>Oriental part of China (Guangdong).</p></tp:treatment-sec><tp:treatment-sec sec-type="Biology"><title>Biology.</title><p>Collected in May.</p></tp:treatment-sec><tp:treatment-sec sec-type="Etymology"><title>Etymology.</title><p>The specific name is referring to the pale torus on lateral T-II.</p></tp:treatment-sec><tp:treatment-sec sec-type="Remarks"><title>Remarks.</title><p>According to <xref ref-type="bibr" rid="B28">Móczár (2000b)</xref>, <italic><tp:taxon-name>Cleptes albonotatus</tp:taxon-name></italic> sp. n. belongs to the <italic>satoi</italic> species-group based on the typical irregular punctures along the posterior margin of pronotum and black body.</p></tp:treatment-sec><ref-list><ref id="B28"><mixed-citation xmlns:xlink="http://www.w3.org/1999/xlink" xlink:type="simple"><person-group><name name-style="western"><surname>Móczár</surname><given-names>L</given-names></name></person-group> (<year>2000b</year>) <article-title>World revision of the <italic>Cleptessatoi</italic> group (Hymenoptera: Chrysididae, Cleptinae).</article-title><source>Annales Historico-Naturales Musei Nationalis Hungarici</source><volume>92</volume>: <fpage>297</fpage>-<lpage>324</lpage>.</mixed-citation></ref></ref-list></tp:taxon-treatment>
