# Supplementary material for: Revision of the Chinese Cleptes (Hymenoptera, Chrysididae) with description of new species
Source: Zookeys. 2013 Dec 13;(362):55–96. doi: 10.3897/zookeys.362.6175 (PMC3867106; doi:10.3897/zookeys.362.6175)
Supplement: XML Treatment for Cleptes eburnecoxis [file zookeys.362.6175-treatment4.xml]

<!DOCTYPE tp:taxon-treatment
  PUBLIC "-//TaxonX//DTD Taxonomic Treatment Publishing DTD v0 20100105//EN" "tax-treatment-NSO.dtd">
<tp:taxon-treatment xmlns:tp="http://www.plazi.org/taxpub"><tp:treatment-meta><mixed-citation publication-type="journal"><person-group><name><surname>Wei</surname><given-names>Na-sen</given-names></name><name><surname>Rosa</surname><given-names>Paolo</given-names></name><name><surname>Xu</surname><given-names>Zai-fu</given-names></name></person-group><article-title>Revision of the Chinese <italic>Cleptes</italic> (Hymenoptera, Chrysididae) with description of new species</article-title><source>Zookeys</source><day>13</day><month>12</month><year>2013</year><volume>2013</volume><issue>362</issue><fpage>55</fpage><lpage>96</lpage><pub-id pub-id-type="doi">10.3897/zookeys.362.6175</pub-id></mixed-citation></tp:treatment-meta><tp:nomenclature><tp:taxon-name>
                        <tp:taxon-name-part taxon-name-part-type="genus">Cleptes</tp:taxon-name-part>
                        <tp:taxon-name-part taxon-name-part-type="species">eburnecoxis</tp:taxon-name-part>
                        <object-id xmlns:xlink="http://www.w3.org/1999/xlink" content-type="zoobank" xlink:type="simple">http://zoobank.org/74601C23-7620-47B5-BA8F-DEDB6B54EEB6</object-id>
                        <object-id xmlns:xlink="http://www.w3.org/1999/xlink" xlink:type="simple">http://species-id.net/wiki/Cleptes_eburnecoxis</object-id>
                    </tp:taxon-name><tp:taxon-status xmlns:xlink="http://www.w3.org/1999/xlink" xlink:type="simple">sp. n.</tp:taxon-status><xref ref-type="fig" rid="F2">Plate 2</xref></tp:nomenclature><tp:treatment-sec sec-type="Material examined"><title>Material examined.</title><p>Holotype ♂ (SCAU), Zhejiang, Mt. Tianmu, Xianrending (<named-content xmlns:xlink="http://www.w3.org/1999/xlink" content-type="dwc:verbatimCoordinates" xlink:type="simple">30°20'56"N, 119°26'03"E</named-content>), 25–29.VII.2011, Hua-yan Chen &amp; Cheng-yuan Jin leg., No. SCAU-C0022. Paratypes: 2 ♂ (SCAU), Zhejiang, Mt. Tianmu, Xianrending, 25–29.VII.2011, Hua-yan Chen &amp; Cheng-yuan Jin leg., No. SCAU-C0023, C0024; 5 ♂ (SCAU), Zhejiang, Mt. Tianmu, Xianrending, 25–29.VII.2011, Hua-yan Chen leg., No. SCAU-C0025–C0029; 1 ♂ (SCAU), Zhejiang, Mt. Tianmu, Xianrending, 29.VII.2003, Qiong Wu leg., No. 20034557; 2 ♂ (SCAU), Zhejiang, Mt. Tianmu, Xianrending, 28.VII.2003, Xue-xin Chen leg., No. 20038501, 20038502; 1 ♂ (SCAU), Mt. Tianmu, Xianrending, 27.VII.1999, Ming-shui Zhao leg., No. 997013; 1 ♂ (SCAU), Mt. Tianmu, Xianrending, 9.VIII.1998, Ming-shui Zhao leg., No. 994206; 1 ♂ (SCAU), Mt. Tianmu, Xianrending, 16.VIII.1999, Xue-xin Chen leg., No. 997278; 1 ♂ (SCAU), Guangxi, Longsheng, Huaping National Nature Reserve (<named-content xmlns:xlink="http://www.w3.org/1999/xlink" content-type="dwc:verbatimCoordinates" xlink:type="simple">32°52'36.84"N, 106°36'13.17"E</named-content>), 25–26.VI.1982, Jun-hua He leg., No. 823647.</p></tp:treatment-sec><tp:treatment-sec sec-type="Diagnosis"><title>Diagnosis.</title><p><italic><tp:taxon-name>Cleptes eburnecoxis</tp:taxon-name></italic> sp. n. is closely related to <italic><tp:taxon-name>Cleptes townesi</tp:taxon-name></italic> Kimsey based on the similar colouration, short MS (0.4 MOD), absence of posterior pit row on pronotum, polished mesopleuron, and posteriorly emarginate T-V. However, it can be distinguished by head being entirely metallic green (the metallic colour is restricted to face in <italic><tp:taxon-name>Cleptes townesi</tp:taxon-name></italic>), dorsal surface of propodeum with six longitudinal ridges (irregularly reticulate in <italic><tp:taxon-name>Cleptes townesi</tp:taxon-name></italic>), propodeal angles long and blunt (short and stumpy in <italic><tp:taxon-name>Cleptes townesi</tp:taxon-name></italic>).</p></tp:treatment-sec><tp:treatment-sec sec-type="Description"><title>Description.</title><p><italic>Male</italic>. Holotype. Body length 6.6 mm (<xref ref-type="fig" rid="F2">Plate 2A</xref>). Forewing length 5.1 mm. HW:  HH:  HL = 36.5:  28:  17.5. POL:  OOL:  OCL = 8.5:  15:  19.5. MS = 0.4 MOD. Width of clypeal lower margin = 1.5 ASD. L/W of Ped, F-I, F-II, and F-III are 1.4, 2.4, 2.0, and 1.8, respectively.</p><p><italic>Head</italic>. Face with deep and dense punctures (0–0.5 PD) on lateral sides, with shallow and sparse (0.5–1.0 PD) punctures medially. Clypeus with lower margin slightly convex medially, without acute teeth at corners. Frontal sulcus complete (<xref ref-type="fig" rid="F2">Plate 2B</xref>). Mandibles with sparse punctures and three teeth. Ocellar area with dense punctures (0–0.5 PD). Ocellar triangle equilateral, with post-ocellar sulcus. Vertex with shallow and sparse punctures (0.5–1.0 PD).</p><p><italic>Mesosoma</italic>. Pronotum with shallow and sparse punctures similar to those on vertex; with distinct anterior pit row, without posterior pit row (<xref ref-type="fig" rid="F2">Plate 2C</xref>); without longitudinal median sulcus (<xref ref-type="fig" rid="F2">Plate 2C</xref>). Mesonotum with small and shallow punctures, smaller and sparser on mesoscutellum; notauli complete; parapsidal lines incomplete, 3/4 length of notauli; admedian lines incomplete and indistinct, 1/4 length of notauli (<xref ref-type="fig" rid="F2">Plate 2C</xref>); axillary trough polished, with few transverse wrinkles. Mesopleuron polished, with short scrobal sulcus, and with sparse punctures anteriorly (<xref ref-type="fig" rid="F2">Plate 2D</xref>). Metanotum without anteromedian pit, with a big fovea along the posterior margin; axillary trough polished (<xref ref-type="fig" rid="F2">Plate 2E</xref>). Metapleuron smooth and polished (<xref ref-type="fig" rid="F2">Plate 2D</xref>). Dorsal surface of propodeum with six longitudinal ridges, with some weak transverse wrinkles. Propodeal angles long and blunt (<xref ref-type="fig" rid="F2">Plate 2E</xref>).</p><p><italic>Metasoma</italic>. T-I and T-V nearly impunctate; T-II–T-IV with small and dense punctures (<xref ref-type="fig" rid="F2">Plate 2F</xref>). Punctures on T-III denser than those on T-II and T-IV. T-V with the posterior margin emarginate medially.</p><p><italic>Pubescence</italic>. Head on clypeus, face, and vertex with long (1.5 MOD), sparse and brown hairs. Metasoma with few brown hairs scattered laterally. T-I and T-II laterally with short (0.8 MOD) hairs. T-III and T-IV laterally with long (1.5 MOD) hairs.</p><p><italic>Colouration</italic>. Head entirely metallic green, rest of body without metallic reflections. Mandibles brown, with testaceous tints. Antennae blackish-brown. Mesosoma black, with basolateral angles of pronotum testaceous to white, with apex of propodeal angles brown. Tegulae testaceous. Legs with coxae, trochanters, and base of femora whitish; rest of femora, tibiae and tarsi testaceous. Metasoma blackish-brown, with anterior half of T-I, and lateral sides of T-I and T-II testaceous.</p><p><italic>Variation</italic>. Body length 6.3–8.0 mm. Forewing length 4.3–5.5 mm. Head metallic greenish-blue or bluish-green. Clypeus with lower margin less convex than holotype, nearly truncate. Frontal sulcus complete, but indistinct on lower half. Pronotum black, with testaceous near the posterior margin. Admedian lines almost absent.</p><p><italic>Female</italic>. Unknown.</p><fig id="F2" position="float" orientation="portrait"><label>Plate 2.</label><caption><p><italic><tp:taxon-name>Cleptes eburnecoxis</tp:taxon-name></italic> sp. n., holotype, male. <bold>A</bold> Habitus dorsal <bold>B</bold> Head anterior <bold>C</bold> Pronotum and mesoscutum dorsal <bold>D</bold> Mesopleuron and metapleuron lateral <bold>E</bold> Mesoscutellum, metanotum and propodeum dorsal <bold>F</bold> Metasoma dorsal. Scale bars in mm.</p></caption><graphic xmlns:xlink="http://www.w3.org/1999/xlink" xlink:href="ZooKeys-362-055-g002.jpg" position="float" orientation="portrait" xlink:type="simple"/></fig></tp:treatment-sec><tp:treatment-sec sec-type="Distribution"><title>Distribution.</title><p>Oriental part of China (Zhejiang, Guangxi).</p></tp:treatment-sec><tp:treatment-sec sec-type="Biology"><title>Biology.</title><p>Collected from June to August.</p></tp:treatment-sec><tp:treatment-sec sec-type="Etymology"><title>Etymology.</title><p>The specific name refers to the whitish coxae.</p></tp:treatment-sec><tp:treatment-sec sec-type="Remarks"><title>Remarks.</title><p>According to <xref ref-type="bibr" rid="B27">Móczár (2000a)</xref>, <italic><tp:taxon-name>Cleptes eburnecoxis</tp:taxon-name></italic> sp. n. would be the second member of the <italic>townesi</italic> species-group based on the short MS (0.4 MOD), blackish body and metallic tint on face.</p></tp:treatment-sec><ref-list><ref id="B27"><mixed-citation xmlns:xlink="http://www.w3.org/1999/xlink" xlink:type="simple"><person-group><name name-style="western"><surname>Móczár</surname><given-names>L</given-names></name></person-group> (<year>2000a</year>) <article-title>Revision of the <italic>Cleptesasianus</italic> and <italic>townesi</italic> groups of the World (Hymenoptera, Chrysididae, Cleptinae).</article-title><source>Acta Zoologica Academiae Scientiarum Hungaricae</source><volume>46</volume>(<issue>4</issue>): <fpage>319</fpage>-<lpage>331</lpage>.</mixed-citation></ref></ref-list></tp:taxon-treatment>
