# Supplementary material for: Revision of the Chinese Cleptes (Hymenoptera, Chrysididae) with description of new species
Source: Zookeys. 2013 Dec 13;(362):55–96. doi: 10.3897/zookeys.362.6175 (PMC3867106; doi:10.3897/zookeys.362.6175)
Supplement: XML Treatment for Cleptes flavolineatus [file zookeys.362.6175-treatment5.xml]

<!DOCTYPE tp:taxon-treatment
  PUBLIC "-//TaxonX//DTD Taxonomic Treatment Publishing DTD v0 20100105//EN" "tax-treatment-NSO.dtd">
<tp:taxon-treatment xmlns:tp="http://www.plazi.org/taxpub"><tp:treatment-meta><mixed-citation publication-type="journal"><person-group><name><surname>Wei</surname><given-names>Na-sen</given-names></name><name><surname>Rosa</surname><given-names>Paolo</given-names></name><name><surname>Xu</surname><given-names>Zai-fu</given-names></name></person-group><article-title>Revision of the Chinese <italic>Cleptes</italic> (Hymenoptera, Chrysididae) with description of new species</article-title><source>Zookeys</source><day>13</day><month>12</month><year>2013</year><volume>2013</volume><issue>362</issue><fpage>55</fpage><lpage>96</lpage><pub-id pub-id-type="doi">10.3897/zookeys.362.6175</pub-id></mixed-citation></tp:treatment-meta><tp:nomenclature><tp:taxon-name>
                        <tp:taxon-name-part taxon-name-part-type="genus">Cleptes</tp:taxon-name-part>
                        <tp:taxon-name-part taxon-name-part-type="species">flavolineatus</tp:taxon-name-part>
                        <object-id xmlns:xlink="http://www.w3.org/1999/xlink" content-type="zoobank" xlink:type="simple">http://zoobank.org/05E04406-5077-435B-9C39-010893A59209</object-id>
                        <object-id xmlns:xlink="http://www.w3.org/1999/xlink" xlink:type="simple">http://species-id.net/wiki/Cleptes_flavolineatus</object-id>
                    </tp:taxon-name><tp:taxon-status xmlns:xlink="http://www.w3.org/1999/xlink" xlink:type="simple">sp. n.</tp:taxon-status><xref ref-type="fig" rid="F3">Plate 3</xref></tp:nomenclature><tp:treatment-sec sec-type="Material examined"><title>Material examined.</title><p>Holotype ♀ (ZJUH), Zhejiang, Hangzhou Botanical Garden (<named-content xmlns:xlink="http://www.w3.org/1999/xlink" content-type="dwc:verbatimCoordinates" xlink:type="simple">30°15'7.94"N, 120°7'40.48"E</named-content>), 18.VI.1993, Jun-hua He leg., No.934793.</p></tp:treatment-sec><tp:treatment-sec sec-type="Diagnosis"><title>Diagnosis.</title><p><italic><tp:taxon-name>Cleptes flavolineatus</tp:taxon-name></italic> sp. n. is similar to <italic><tp:taxon-name>Cleptes satoi</tp:taxon-name></italic> Tosawa, <italic><tp:taxon-name>Cleptes albonotatus</tp:taxon-name></italic> sp. n. and <italic><tp:taxon-name>Cleptes niger</tp:taxon-name></italic> sp. n. based on the blackish body, coarse punctures on head and rugose on pronotum. However, it can be easily distinguished by the combination of the following characteristics: with distinct yellow stripes on head, pronotum and mesoscutellum (absent in <italic><tp:taxon-name>Cleptes satoi</tp:taxon-name></italic>, <italic><tp:taxon-name>Cleptes albonotatus</tp:taxon-name></italic> sp. n. and <italic><tp:taxon-name>Cleptes niger</tp:taxon-name></italic> sp. n.); without anteromedian pit on metanotum (with an anteromedian pit in <italic><tp:taxon-name>Cleptes satoi</tp:taxon-name></italic>); with four longitudinal ridges and numerous transverse wrinkles dorsal surface of propodeum (propodeum coarsely striate in <italic><tp:taxon-name>Cleptes satoi</tp:taxon-name></italic>).</p></tp:treatment-sec><tp:treatment-sec sec-type="Description"><title>Description.</title><p><italic>Female</italic>. Holotype. Body length 5.7 mm (<xref ref-type="fig" rid="F3">Plate 3A</xref>). Forewing length 4.1 mm. HW:  HH:  HL = 3.3:  2.9:  1.4. POL:  OOL:  OCL = 4:  10:  9. MS = 1.3 MOD. Width of clypeal lower margin = 1.4 ASD. L/W of Ped, F-I, F-II, and F-III are 1.9, 2, 1, and 0.78, respectively.</p><p><italic>Head</italic>. Face with dense and coarse punctures (0–0.5 PD). Clypeus with lower margin indistinctly convex medially, without acute teeth at corners. Frontal sulcus incomplete, interrupted by coarse punctures (<xref ref-type="fig" rid="F3">Plate 3B</xref>). Mandibles with few punctures and two teeth. Ocellar area with punctures similar to those on face. Ocellar triangle equilateral, without post-ocellar sulcus. Vertex with punctures similar to those on face.</p><p><italic>Mesosoma</italic>. Pronotum rugose, with punctures merging in irregular lines. Pronotum with distinct anterior pit row and indistinct posterior pit row; with irregular punctures along the posterior margin (<xref ref-type="fig" rid="F3">Plate 3C</xref>); without longitudinal median sulcus (<xref ref-type="fig" rid="F3">Plate 3C</xref>). Mesonotum and metanotum with smaller, sparser and shallower punctures than those on pronotum; notauli complete; parapsidal lines incomplete, 3/4 length of notauli; admedian lines incomplete, 1/4 length of notauli (<xref ref-type="fig" rid="F3">Plate 3C</xref>). Mesopleuron with dense and coarse punctures and transversely striate, with short scrobal sulcus (<xref ref-type="fig" rid="F3">Plate 3D</xref>). Mesoscutellum longitudinally polish in the middle; axillary trough irregularly reticulate (<xref ref-type="fig" rid="F3">Plate 3E</xref>). Metanotum without anteromedian pit, with a broad fovea along the posterior margin; axillary trough longitudinally and weakly striate (<xref ref-type="fig" rid="F3">Plate 3E</xref>). Metapleuron strongly striate (<xref ref-type="fig" rid="F3">Plate 3D</xref>). Dorsal surface of propodeum with four longitudinal ridges, with numerous transverse wrinkles. Propodeal angles short and blunt (<xref ref-type="fig" rid="F3">Plate 3E</xref>).</p><p><italic>Metasoma</italic>. T-I and posterior half of T-II nearly impunctate. Anterior half of T-II–T-IV with dense punctures (<xref ref-type="fig" rid="F3">Plate 3F</xref>).</p><p><italic>Pubescence</italic>. Head with long (1–1.5 MOD) and brown hairs. Metasoma dorsally and laterally on T-III and T-IV with short (0.8–1.0 MOD) and brown hairs.</p><p><italic>Colouration</italic>. Head black, with two oblique yellow stripes dorsally. Mandibles brown. Antennae blackish-brown, with pedicels, F-I–F-III and ventral sides of F-IV–F-XI testaceous. Mesosoma mostly black, with a transverse yellow stripe near the posterior margin of pronotum, a transverse brown stripe on posterior mesoscutellum, and brown tints on mesoscutum between notauli and metanotum. Mesopleuron and metapleuron mostly black, with yellow tint on anterior corner of mesopleuron. Tegulae brown. Legs brown, with apical coxae and apical femora pale, tibiae and tarsi testaceous. Metasoma blackish-brown, with pale tint laterally on each segment.</p><p><italic>Male</italic>. Unknown.</p><fig id="F3" position="float" orientation="portrait"><label>Plate 3.</label><caption><p><italic><tp:taxon-name>Cleptes flavolineatus</tp:taxon-name></italic> sp. n., holotype, female. <bold>A</bold> Habitus lateral <bold>B</bold> Head anterior <bold>C</bold> Head, pronotum and mesoscutum dorsal <bold>D</bold> Mesopleuron and metapleuron lateral <bold>E</bold> Mesoscutum, mesoscutellum, metanotum and propodeum dorsal <bold>F</bold> Metasoma dorsal. Scale bars in mm.</p></caption><graphic xmlns:xlink="http://www.w3.org/1999/xlink" xlink:href="ZooKeys-362-055-g003.jpg" position="float" orientation="portrait" xlink:type="simple"/></fig></tp:treatment-sec><tp:treatment-sec sec-type="Distribution"><title>Distribution.</title><p>Oriental part of China (Zhejiang).</p></tp:treatment-sec><tp:treatment-sec sec-type="Biology"><title>Biology.</title><p>Collected in June.</p></tp:treatment-sec><tp:treatment-sec sec-type="Etymology"><title>Etymology.</title><p>The specific name refers to the yellow stripes on head and pronotum.</p></tp:treatment-sec><tp:treatment-sec sec-type="Remarks"><title>Remarks.</title><p>According to <xref ref-type="bibr" rid="B28">Móczár (2000b)</xref>, <italic><tp:taxon-name>Cleptes flavolineatus</tp:taxon-name></italic> sp. n. belongs to the <italic>satoi</italic> species-group based on the typical irregular punctures along the posterior margin of pronotum and black body.</p></tp:treatment-sec><ref-list><ref id="B28"><mixed-citation xmlns:xlink="http://www.w3.org/1999/xlink" xlink:type="simple"><person-group><name name-style="western"><surname>Móczár</surname><given-names>L</given-names></name></person-group> (<year>2000b</year>) <article-title>World revision of the <italic>Cleptessatoi</italic> group (Hymenoptera: Chrysididae, Cleptinae).</article-title><source>Annales Historico-Naturales Musei Nationalis Hungarici</source><volume>92</volume>: <fpage>297</fpage>-<lpage>324</lpage>.</mixed-citation></ref></ref-list></tp:taxon-treatment>
