# Supplementary material for: Revision of the Chinese Cleptes (Hymenoptera, Chrysididae) with description of new species
Source: Zookeys. 2013 Dec 13;(362):55–96. doi: 10.3897/zookeys.362.6175 (PMC3867106; doi:10.3897/zookeys.362.6175)
Supplement: XML Treatment for Cleptes helanshanus [file zookeys.362.6175-treatment6.xml]

<!DOCTYPE tp:taxon-treatment
  PUBLIC "-//TaxonX//DTD Taxonomic Treatment Publishing DTD v0 20100105//EN" "tax-treatment-NSO.dtd">
<tp:taxon-treatment xmlns:tp="http://www.plazi.org/taxpub"><tp:treatment-meta><mixed-citation publication-type="journal"><person-group><name><surname>Wei</surname><given-names>Na-sen</given-names></name><name><surname>Rosa</surname><given-names>Paolo</given-names></name><name><surname>Xu</surname><given-names>Zai-fu</given-names></name></person-group><article-title>Revision of the Chinese <italic>Cleptes</italic> (Hymenoptera, Chrysididae) with description of new species</article-title><source>Zookeys</source><day>13</day><month>12</month><year>2013</year><volume>2013</volume><issue>362</issue><fpage>55</fpage><lpage>96</lpage><pub-id pub-id-type="doi">10.3897/zookeys.362.6175</pub-id></mixed-citation></tp:treatment-meta><tp:nomenclature><tp:taxon-name>
                        <tp:taxon-name-part taxon-name-part-type="genus">Cleptes</tp:taxon-name-part>
                        <tp:taxon-name-part taxon-name-part-type="species">helanshanus</tp:taxon-name-part>
                        <object-id xmlns:xlink="http://www.w3.org/1999/xlink" content-type="zoobank" xlink:type="simple">http://zoobank.org/B5329EF8-9EFA-4FBF-B74C-5ED9C60FCE79</object-id>
                        <object-id xmlns:xlink="http://www.w3.org/1999/xlink" xlink:type="simple">http://species-id.net/wiki/Cleptes_helanshanus</object-id>
                    </tp:taxon-name><tp:taxon-status xmlns:xlink="http://www.w3.org/1999/xlink" xlink:type="simple">sp. n.</tp:taxon-status><xref ref-type="fig" rid="F4">Plate 4</xref></tp:nomenclature><tp:treatment-sec sec-type="Material examined"><title>Material examined.</title><p>Holotype ♀ (SCAU), Inner Mongolia, Mt. Helan (<named-content xmlns:xlink="http://www.w3.org/1999/xlink" content-type="dwc:verbatimCoordinates" xlink:type="simple">39°2'5.27"N, 106°1'38.09"E</named-content>), 27.VII.2010, Hong-fei Chai leg., No. SCAU-C0002.</p></tp:treatment-sec><tp:treatment-sec sec-type="Diagnosis"><title>Diagnosis.</title><p>This species resembles <italic><tp:taxon-name>Cleptes mareki</tp:taxon-name></italic> Rosa based on the pronotum without posterior pit row and metanotum without pit or fovea. However, <italic><tp:taxon-name>Cleptes helanshanus</tp:taxon-name></italic> sp. n. can be quickly separated from this species by the colouration: pronotum golden, laterally with green tints, mesopleuron and metanotum golden red, and mesoscutellum greenish-golden.</p></tp:treatment-sec><tp:treatment-sec sec-type="Description"><title>Description.</title><p><italic>Female</italic>. Holotype. Body length 5.9 mm (<xref ref-type="fig" rid="F4">Plate 4A</xref>). Forewing length 3.9 mm. HW:  HH:  HL = 79:  81:  38. POL:  OOL:  OCL = 10:  13:  18. MS = 1.7 MOD. Width of clypeal lower margin = 1.7 ASD. L/W of Ped, F-I, F-II, and F-III are 2.1, 2.1, 1.2, and 1.0, respectively.</p><p><italic>Head</italic>. Face with small, shallow and sparse punctures (1–4 PD). Clypeus with lower margin truncate, without acute teeth at corners. Frontal sulcus complete, even if somewhat indistinct towards the clypeus (<xref ref-type="fig" rid="F4">Plate 4B</xref>). Mandibles with sparse punctures and four teeth. Ocellar area and vertex with slightly denser punctures (1–3 PD). Ocellar triangle isosceles, without post-ocellar sulcus.</p><p><italic>Mesosoma</italic>. Pronotum with small and sparse punctures similar to those on vertex; anterior pit row somewhat interrupted medially, without posterior pit row (<xref ref-type="fig" rid="F4">Plate 4C</xref>); without longitudinal median sulcus (<xref ref-type="fig" rid="F4">Plate 4C</xref>). Mesonotum and metanotum almost impunctate, with very sparse and shallow punctures. Mesoscutum with notauli complete; parapsidal lines incomplete, 3/4 length of notauli; admedian lines absent (<xref ref-type="fig" rid="F4">Plate 4C</xref>); axillary trough indistinctly and longitudinally striate. Mesopleuron somewhat polished, with scrobal sulcus, and with sparse punctures on anterior half (<xref ref-type="fig" rid="F4">Plate 4D</xref>). Transverse narrow sulcus present between mesoscutellum and metanotum (<xref ref-type="fig" rid="F4">Plate 4E</xref>). Metanotum without pit or fovea; axillary trough weakly and irregularly reticulate (<xref ref-type="fig" rid="F4">Plate 4E</xref>). Metapleuron polished, with some weak and transverse wrinkles on the upper part (<xref ref-type="fig" rid="F4">Plate 4D</xref>). Dorsal surface of propodeum irregularly reticulate, with lateral margin straight and parallel. Propodeal angles short and stumpy (<xref ref-type="fig" rid="F4">Plate 4E</xref>).</p><p><italic>Metasoma</italic>. T-I with small and sparse punctures. T-II and T-III with dense punctures. T-IV with anterior half impunctate, and posterior half with sparse punctures (<xref ref-type="fig" rid="F4">Plate 4F</xref>).</p><p><italic>Pubescence</italic>. Head with long (2 MOD) and erect black bristles on vertex. Metasoma on T-III and T-IV dorsally and laterally with long (1.5 MOD) and white hairs; with very long (3–4 MOD) and erect black bristles laterally on T-III and T-IV.</p><p><italic>Colouration</italic>. Head black, without metallic reflections. Mandibles blackish-brown, with teeth testaceous. Antennae black, with testaceous between pedicel and F-I. Pronotum golden, with green tints on lateral sides. Mesopleuron and metanotum golden-red. Mesoscutum black. Mesoscutellum greenish-golden. Metapleuron, propodeum and tegulae black. Legs blackish-brown, with tibiae and tarsi testaceous. Metasoma blackish-brown, with posterior margins of all segments testaceous, with small pale spot present between T-III and T-IV.</p><p><italic>Male</italic>. Unknown.</p><fig id="F4" position="float" orientation="portrait"><label>Plate 4.</label><caption><p><italic><tp:taxon-name>Cleptes helanshanus</tp:taxon-name></italic> sp. n., holotype, female. <bold>A</bold> Habitus dorsal <bold>B</bold> Head anterior <bold>C</bold> Head, pronotum and mesoscutum dorsal <bold>D</bold> Mesopleuron and metapleuron lateral <bold>E</bold> Mesoscutellum, metanotum and propodeum dorsal <bold>F</bold> Metasoma dorsal. Scale bars in mm.</p></caption><graphic xmlns:xlink="http://www.w3.org/1999/xlink" xlink:href="ZooKeys-362-055-g004.jpg" position="float" orientation="portrait" xlink:type="simple"/></fig></tp:treatment-sec><tp:treatment-sec sec-type="Distribution"><title>Distribution.</title><p>Palaearctic part of China (Inner Mongolia).</p></tp:treatment-sec><tp:treatment-sec sec-type="Biology"><title>Biology.</title><p>Collected in July.</p></tp:treatment-sec><tp:treatment-sec sec-type="Etymology"><title>Etymology.</title><p>The species is named after the type locality.</p></tp:treatment-sec><tp:treatment-sec sec-type="Remarks"><title>Remarks.</title><p>According to <xref ref-type="bibr" rid="B23">Móczár (1997b)</xref>, <italic><tp:taxon-name>Cleptes helanshanus</tp:taxon-name></italic> sp. n. belongs to the <italic>nitidulus</italic> species-group based on the pronotum without posterior pit row and longitudinal median sulcus, and the blackish-brown metasoma.</p></tp:treatment-sec><ref-list><ref id="B23"><mixed-citation xmlns:xlink="http://www.w3.org/1999/xlink" xlink:type="simple"><person-group><name name-style="western"><surname>Móczár</surname><given-names>L</given-names></name></person-group> (<year>1997b</year>) <article-title>Revision of the <italic>Cleptesnitidulus</italic> group of the World (Hymenoptera, Chrysididae, Cleptinae).</article-title><source>Entomofauna</source><volume>18</volume>(<issue>3</issue>): <fpage>25</fpage>-<lpage>44</lpage>.</mixed-citation></ref></ref-list></tp:taxon-treatment>
