# Supplementary material for: Revision of the Chinese Cleptes (Hymenoptera, Chrysididae) with description of new species
Source: Zookeys. 2013 Dec 13;(362):55–96. doi: 10.3897/zookeys.362.6175 (PMC3867106; doi:10.3897/zookeys.362.6175)
Supplement: XML Treatment for Cleptes mandsuricus [file zookeys.362.6175-treatment7.xml]

<!DOCTYPE tp:taxon-treatment
  PUBLIC "-//TaxonX//DTD Taxonomic Treatment Publishing DTD v0 20100105//EN" "tax-treatment-NSO.dtd">
<tp:taxon-treatment xmlns:tp="http://www.plazi.org/taxpub"><tp:treatment-meta><mixed-citation publication-type="journal"><person-group><name><surname>Wei</surname><given-names>Na-sen</given-names></name><name><surname>Rosa</surname><given-names>Paolo</given-names></name><name><surname>Xu</surname><given-names>Zai-fu</given-names></name></person-group><article-title>Revision of the Chinese <italic>Cleptes</italic> (Hymenoptera, Chrysididae) with description of new species</article-title><source>Zookeys</source><day>13</day><month>12</month><year>2013</year><volume>2013</volume><issue>362</issue><fpage>55</fpage><lpage>96</lpage><pub-id pub-id-type="doi">10.3897/zookeys.362.6175</pub-id></mixed-citation></tp:treatment-meta><tp:nomenclature><tp:taxon-name>
                        <tp:taxon-name-part taxon-name-part-type="genus">Cleptes</tp:taxon-name-part>
                        <tp:taxon-name-part taxon-name-part-type="species">mandsuricus</tp:taxon-name-part>
                        <object-id xmlns:xlink="http://www.w3.org/1999/xlink" xlink:type="simple">http://species-id.net/wiki/Cleptes_mandsuricus</object-id>
                    </tp:taxon-name><tp:taxon-authority>Móczár, 1968</tp:taxon-authority><tp:nomenclature-citation-list><tp:nomenclature-citation><tp:taxon-name>Cleptes mandsuricus</tp:taxon-name><comment> Móczár, 1968: 171; <xref ref-type="bibr" rid="B11">Kimsey and Bohart 1991</xref>: 61; <xref ref-type="bibr" rid="B24">Móczár 1998a</xref>: 337.</comment></tp:nomenclature-citation></tp:nomenclature-citation-list></tp:nomenclature><tp:treatment-sec sec-type="Material examined"><title>Material examined.</title><p>None.</p></tp:treatment-sec><tp:treatment-sec sec-type="Diagnosis"><title>Diagnosis.</title><p>Head and mesosoma metallic bluish-green, with violet reflection. Tibiae metallic bluish, with violet reflection, tarsi brown. Pronotum with both anterior and posterior pit rows. Metanotum with an anteromedian pit and a broad fovea along the posterior margin (<xref ref-type="bibr" rid="B19">Móczár 1968</xref>, <xref ref-type="bibr" rid="B25">1998a</xref>).</p></tp:treatment-sec><tp:treatment-sec sec-type="Distribution"><title>Distribution.</title><p>Palaearctic part of China (Northeast China).</p></tp:treatment-sec><tp:treatment-sec sec-type="Biology"><title>Biology.</title><p>Collected in June.</p></tp:treatment-sec><tp:treatment-sec sec-type="Remarks"><title>Remarks.</title><p><italic><tp:taxon-name>Cleptes mandsuricus</tp:taxon-name></italic> Móczár belongs to the <italic>aerosus</italic> species-group (<xref ref-type="bibr" rid="B24">Móczár 1998a</xref>).</p></tp:treatment-sec><ref-list><ref id="B11"><mixed-citation xmlns:xlink="http://www.w3.org/1999/xlink" xlink:type="simple"><person-group><name name-style="western"><surname>Kimsey</surname><given-names>LS</given-names></name><name name-style="western"><surname>Bohart</surname><given-names>RM</given-names></name></person-group> (<year>1991</year>) <article-title>The Chrysidid Wasps of the World.</article-title><publisher-name>Oxford University Press</publisher-name>, <publisher-loc>New York</publisher-loc>, <lpage>652</lpage> pp.</mixed-citation></ref><ref id="B24"><mixed-citation xmlns:xlink="http://www.w3.org/1999/xlink" xlink:type="simple"><person-group><name name-style="western"><surname>Móczár</surname><given-names>L</given-names></name></person-group> (<year>1998a</year>) <article-title>Revision of the <italic>Cleptes (Holocleptes)</italic> species of the World.</article-title><source>Acta Zoologica</source><volume>43</volume>(<issue>4</issue>): <fpage>323</fpage>-<lpage>343</lpage>.</mixed-citation></ref><ref id="B19"><mixed-citation xmlns:xlink="http://www.w3.org/1999/xlink" xlink:type="simple"><person-group><name name-style="western"><surname>Móczár</surname><given-names>L</given-names></name></person-group> (<year>1968</year>) <article-title>Drei neue <italic>Cleptes-</italic> Arten (Hymenoptera).</article-title><source>Acta Zoologica Academiae Scientiarum Hungaricae</source><volume>14</volume>: <fpage>167</fpage>-<lpage>173</lpage>.</mixed-citation></ref><ref id="B25"><mixed-citation xmlns:xlink="http://www.w3.org/1999/xlink" xlink:type="simple"><person-group><name name-style="western"><surname>Móczár</surname><given-names>L</given-names></name></person-group> (<year>1998b</year>) <article-title>Revision of the Cleptinae of the World. Genus <italic>Cleptes</italic> subgenera and species groups. (Hymenoptera, Chrysididae).</article-title><source>Entomofauna</source><volume>19</volume>(<issue>31</issue>): <fpage>501</fpage>-<lpage>516</lpage>.</mixed-citation></ref></ref-list></tp:taxon-treatment>
