# Supplementary material for: Revision of the Chinese Cleptes (Hymenoptera, Chrysididae) with description of new species
Source: Zookeys. 2013 Dec 13;(362):55–96. doi: 10.3897/zookeys.362.6175 (PMC3867106; doi:10.3897/zookeys.362.6175)
Supplement: XML Treatment for Cleptes mareki [file zookeys.362.6175-treatment8.xml]

<!DOCTYPE tp:taxon-treatment
  PUBLIC "-//TaxonX//DTD Taxonomic Treatment Publishing DTD v0 20100105//EN" "tax-treatment-NSO.dtd">
<tp:taxon-treatment xmlns:tp="http://www.plazi.org/taxpub"><tp:treatment-meta><mixed-citation publication-type="journal"><person-group><name><surname>Wei</surname><given-names>Na-sen</given-names></name><name><surname>Rosa</surname><given-names>Paolo</given-names></name><name><surname>Xu</surname><given-names>Zai-fu</given-names></name></person-group><article-title>Revision of the Chinese <italic>Cleptes</italic> (Hymenoptera, Chrysididae) with description of new species</article-title><source>Zookeys</source><day>13</day><month>12</month><year>2013</year><volume>2013</volume><issue>362</issue><fpage>55</fpage><lpage>96</lpage><pub-id pub-id-type="doi">10.3897/zookeys.362.6175</pub-id></mixed-citation></tp:treatment-meta><tp:nomenclature><tp:taxon-name>
                        <tp:taxon-name-part taxon-name-part-type="genus">Cleptes</tp:taxon-name-part>
                        <tp:taxon-name-part taxon-name-part-type="species">mareki</tp:taxon-name-part>
                        <object-id xmlns:xlink="http://www.w3.org/1999/xlink" xlink:type="simple">http://species-id.net/wiki/Cleptes_mareki</object-id>
                    </tp:taxon-name><tp:taxon-authority>Rosa, 2003</tp:taxon-authority><xref ref-type="fig" rid="F5">Plates 5</xref><xref ref-type="fig" rid="F6">, 6</xref><tp:nomenclature-citation-list><tp:nomenclature-citation><tp:taxon-name>Cleptes mareki</tp:taxon-name><comment> Rosa, 2003: 407.</comment></tp:nomenclature-citation></tp:nomenclature-citation-list></tp:nomenclature><tp:treatment-sec sec-type="Material examined"><title>Material examined.</title><p>Holotype ♂ (MCNM), “China c., 27.V., Zhongtiao Shan mt. c., 45 km W of Sanmenxia, Leg. J. Halada 1996”, “Holotypus, <italic><tp:taxon-name>Cleptes (Leiocleptes), mareki</tp:taxon-name></italic> n. sp., Paolo Rosa det. 2003”. Paratypes: 43 ♀+2 ♂ (PRC, GA and MP), “China c., 27.V., Zhongtiao Shan mt. c., 45 km W of Sanmenxia, Leg. J. Halada 1996”, “Paratypus, <italic><tp:taxon-name>Cleptes (Leiocleptes), mareki</tp:taxon-name></italic> n. sp., Paolo Rosa det. 2003”. Other material examined: 1 ♂ (SHEM), Gansu, Jiuquan, Huangnibao (<named-content xmlns:xlink="http://www.w3.org/1999/xlink" content-type="dwc:verbatimCoordinates" xlink:type="simple">39°43'0.60"N, 98°49'58.06"E</named-content>), 1700 m, 15.VII. 2010, Xu-feng Zhang &amp; Feng-li Cui leg.</p></tp:treatment-sec><tp:treatment-sec sec-type="Diagnosis"><title>Diagnosis.</title><p>Addition to the original description. <italic>Males</italic>. Mesopleuron covered with sparse elongated punctures, almost polished towards metapleuron; without well-defined scrobal sulcus, but with enlarged fovea, more or less deeply excavated; metapleuron polished, transversally striate in upper part (<xref ref-type="fig" rid="F5">Plate 5</xref>). <italic>Females</italic>. Punctuation on mesopleuron similar to the those of the males, with more aligned punctures; short scrobal sulcus, ending in a big and deep fovea; metapleuron entirely transversally striate (<xref ref-type="fig" rid="F6">Plate 6</xref>).</p><p><italic>Variation</italic>. The specimen from Gansu with head and mesosoma metallic greenish-blue.</p><fig id="F5" position="float" orientation="portrait"><label>Plate 5.</label><caption><p><italic><tp:taxon-name>Cleptes mareki</tp:taxon-name></italic> Rosa, 2003, holotype, male from Shanxi. <bold>A</bold> Habitus dorsal <bold>B</bold> Head anterior <bold>C</bold> Metasoma dorsal <bold>D</bold> Mesosoma dorsal. Scale bars in mm. (Photos by Michele Zilioli &amp; Fabrizio Rigato).</p></caption><graphic xmlns:xlink="http://www.w3.org/1999/xlink" xlink:href="ZooKeys-362-055-g005.jpg" position="float" orientation="portrait" xlink:type="simple"/></fig><fig id="F6" position="float" orientation="portrait"><label>Plate 6.</label><caption><p><italic><tp:taxon-name>Cleptes mareki</tp:taxon-name></italic> Rosa, 2003, paratype, female from Shanxi. <bold>A</bold> Habitus dorsal <bold>B</bold> Head anterior <bold>C</bold> Mesosoma dorsal <bold>D</bold> Mesopleuron and metapleuron lateral <bold>E</bold> Metasoma dorsal. Scale bars in mm. (Photos by Michele Zilioli &amp; Fabrizio Rigato).</p></caption><graphic xmlns:xlink="http://www.w3.org/1999/xlink" xlink:href="ZooKeys-362-055-g006.jpg" position="float" orientation="portrait" xlink:type="simple"/></fig></tp:treatment-sec><tp:treatment-sec sec-type="Distribution"><title>Distribution.</title><p>Palaearctic part of China (Shanxi, Gansu).</p></tp:treatment-sec><tp:treatment-sec sec-type="Biology"><title>Biology.</title><p>Collected in May and July at 1700 m.</p></tp:treatment-sec><tp:treatment-sec sec-type="Remarks"><title>Remarks.</title><p><italic><tp:taxon-name>Cleptes mareki</tp:taxon-name></italic> Rosa belongs to the <italic>nitidulus</italic> species-group (<xref ref-type="bibr" rid="B31">Rosa 2003</xref>).</p></tp:treatment-sec><ref-list><ref id="B31"><mixed-citation xmlns:xlink="http://www.w3.org/1999/xlink" xlink:type="simple"><person-group><name name-style="western"><surname>Rosa</surname><given-names>P</given-names></name></person-group> (<year>2003</year>) <article-title><italic>Cleptes (Leiocleptes) mareki</italic> n. sp., from China (Hymenoptera Chrysididae Cleptinae).</article-title><source>Atti della Società Italiana di Scienze Naturali e del Museo Civico di Storia Naturale di Milano</source><volume>144</volume>(<issue>2</issue>): <fpage>407</fpage>-<lpage>414</lpage>.</mixed-citation></ref></ref-list></tp:taxon-treatment>
