# Supplementary material for: Revision of the Chinese Cleptes (Hymenoptera, Chrysididae) with description of new species
Source: Zookeys. 2013 Dec 13;(362):55–96. doi: 10.3897/zookeys.362.6175 (PMC3867106; doi:10.3897/zookeys.362.6175)
Supplement: XML Treatment for Cleptes metallicorpus [file zookeys.362.6175-treatment9.xml]

<!DOCTYPE tp:taxon-treatment
  PUBLIC "-//TaxonX//DTD Taxonomic Treatment Publishing DTD v0 20100105//EN" "tax-treatment-NSO.dtd">
<tp:taxon-treatment xmlns:tp="http://www.plazi.org/taxpub"><tp:treatment-meta><mixed-citation publication-type="journal"><person-group><name><surname>Wei</surname><given-names>Na-sen</given-names></name><name><surname>Rosa</surname><given-names>Paolo</given-names></name><name><surname>Xu</surname><given-names>Zai-fu</given-names></name></person-group><article-title>Revision of the Chinese <italic>Cleptes</italic> (Hymenoptera, Chrysididae) with description of new species</article-title><source>Zookeys</source><day>13</day><month>12</month><year>2013</year><volume>2013</volume><issue>362</issue><fpage>55</fpage><lpage>96</lpage><pub-id pub-id-type="doi">10.3897/zookeys.362.6175</pub-id></mixed-citation></tp:treatment-meta><tp:nomenclature><tp:taxon-name>
                        <tp:taxon-name-part taxon-name-part-type="genus">Cleptes</tp:taxon-name-part>
                        <tp:taxon-name-part taxon-name-part-type="species">metallicorpus</tp:taxon-name-part>
                        <object-id xmlns:xlink="http://www.w3.org/1999/xlink" xlink:type="simple">http://species-id.net/wiki/Cleptes_metallicorpus</object-id>
                    </tp:taxon-name><tp:taxon-authority>Ha, Lee &amp; Kim,  2011</tp:taxon-authority><xref>(New to China)</xref><xref ref-type="fig" rid="F7">Plate 7</xref><tp:nomenclature-citation-list><tp:nomenclature-citation><tp:taxon-name>Cleptes metallicorpus</tp:taxon-name><comment> Ha, Lee &amp; Kim,2011: 489.</comment></tp:nomenclature-citation></tp:nomenclature-citation-list></tp:nomenclature><tp:treatment-sec sec-type="Material examined"><title>Material examined.</title><p>1 ♀ (SCAU), Guangdong, Nanling National Nature Reserve (<named-content xmlns:xlink="http://www.w3.org/1999/xlink" content-type="dwc:verbatimCoordinates" xlink:type="simple">24°55'43"N, 113°1'1"E</named-content>), 10–14.V.2006, Zai-fu Xu leg., No. SCAU-C0004; 1 ♀ (SCAU), Zhejiang, Mt. Tianmu, Xianrending (<named-content xmlns:xlink="http://www.w3.org/1999/xlink" content-type="dwc:verbatimCoordinates" xlink:type="simple">30°20'56"N, 119°26'03"E</named-content>﻿﻿), 25–29.VII.2011, Hua-yan Chen &amp; Cheng-yuan Jin leg., No. SCAU-C0005; 1 ♀ (ZJUH), Mt. Tianmu, Qiliting (<named-content xmlns:xlink="http://www.w3.org/1999/xlink" content-type="dwc:verbatimCoordinates" xlink:type="simple">30°20'N, 119°26'E</named-content>), 13.VI.1998, Xue-xin Chen leg., No. 980875; 1 ♀ (PRC), Shaanxi, Quing Ling Shan mts, Road Baoji – Taibal vill pass, 40 km S Baoji Zd, 21–23.June.1998, Jindra lgt.</p></tp:treatment-sec><tp:treatment-sec sec-type="Diagnosis"><title>Diagnosis.</title><p>Frontal sulcus complete. Pronotum with distinct anterior and posterior pit rows, with elongated pits of posterior pit row. Mandibles with distinct striatopunctures. Mesopleuron with distinct V-shape loop. Metapleuron mostly smooth and polished.</p></tp:treatment-sec><tp:treatment-sec sec-type="Description"><title>Description.</title><p>Redescribed after a female from Guangdong. Body length 9.4 mm (<xref ref-type="fig" rid="F7">Plate 7A</xref>). Forewing length 6.1 mm. HW: HH:  HL = 22.8:  18.5: 13.8. POL: OOL: OCL = 6: 8: 16.8. MS = 1 MOD. Width of clypeal lower margin = 1.4 ASD. L/W of Ped, F-I, F-II, and F-III are 2, 3, 1.2, and 0.9, respectively.</p><p><italic>Head</italic>. Face, ocellar area and vertex with small, shallow and sparse punctures (0.5–1.5 PD). Clypeus with lower margin truncate medially and concave laterally before short acute teeth at corners. Frontal sulcus complete (<xref ref-type="fig" rid="F7">Plate 7B</xref>). Mandibles with distinct striatopunctures. Ocellar triangle isosceles, without post-ocellar sulcus.</p><p><italic>Mesosoma</italic>. Pronotum with punctures similar to those on vertex. Pronotum with distinct anterior and posterior pit rows, with pits of posterior pit row elongated (<xref ref-type="fig" rid="F7">Plate 7C</xref>); without longitudinal median sulcus (<xref ref-type="fig" rid="F7">Plate 7C</xref>). Mesonotum and metanotum with smaller, shallower and sparser punctures than those on pronotum. Mesoscutum notauli complete; parapsidal lines nearly complete; admedian lines incomplete, 1/3 length of notauli (<xref ref-type="fig" rid="F7">Plate 7C</xref>); axillary trough smooth. Mesopleuron with distinct V-shape loop (<xref ref-type="fig" rid="F7">Plate 7D</xref>). Metanotum with a small anteromedian pit, with two foveae along the posterior margin; axillary trough smooth (<xref ref-type="fig" rid="F7">Plate 7E</xref>). Metapleuron mostly smooth and polished (<xref ref-type="fig" rid="F7">Plate 7D</xref>). Dorsal surface of propodeum irregularly reticulate; lateral margins parallel. Propodeal angles short and nearly right-angled (<xref ref-type="fig" rid="F7">Plate 7E</xref>).</p><p><italic>Metasoma</italic>. T-I nearly impunctate; T-II–T-IV with dense punctures (<xref ref-type="fig" rid="F7">Plate 7F</xref>). Punctures on T-III denser than those on T-II and T-IV.</p><p><italic>Pubescence</italic>. Head with erect, short (0.5–1.0 MOD), sparse and black bristles, but with short (1 MOD) and brown hairs on the posterior margin of vertex. Clypeus with sparse, long (2 MOD) and white hairs. Metasoma dorsally and laterally with long (1.0–1.5 MOD) and white hairs.</p><p><italic>Colouration</italic>. Head and mesosoma metallic bluish-green with purple tints. Mandibles metallic greenish-blue, with teeth blackish-brown. Antennae blackish-brown, with scapes and pedicels metallic bluish-green. Legs metallic blue, with tarsi testaceous. Metasoma metallic bluish-purple, with black streak on segmental margins.</p><p><italic>Variation</italic>. Body length 6.7–9.7 mm. Forewing length 4.5–6.4 mm. Face with small, shallow and slightly denser punctures (0.5–1.5 PD). Clypeus with less distinct acute teeth at corners of lower margin. Metasoma with some metallic green tints.</p><p><italic>Male</italic>. Unknown.</p><fig id="F7" position="float" orientation="portrait"><label>Plate 7.</label><caption><p><italic><tp:taxon-name>Cleptes metallicorpus</tp:taxon-name></italic> Ha, Lee &amp; Kim, 2011, female from Guangdong. <bold>A</bold> Habitus lateral <bold>B</bold> Head anterior <bold>C</bold> Pronotum and mesoscutum dorsal <bold>D</bold> Mesopleuron and metapleuron lateral <bold>E</bold> Mesoscutellum, metanotum and propodeum dorsal <bold>F</bold> Metasoma dorsal. Scale bars in mm.</p></caption><graphic xmlns:xlink="http://www.w3.org/1999/xlink" xlink:href="ZooKeys-362-055-g007.jpg" position="float" orientation="portrait" xlink:type="simple"/></fig></tp:treatment-sec><tp:treatment-sec sec-type="Distribution"><title>Distribution.</title><p>China (Shaanxi, Zhejiang, Guangdong); Korea.</p></tp:treatment-sec><tp:treatment-sec sec-type="Biology"><title>Biology.</title><p>Collected from May to July.</p></tp:treatment-sec><tp:treatment-sec sec-type="Remarks"><title>Remarks.</title><p>According to <xref ref-type="bibr" rid="B27">Móczár (2000a)</xref>, <italic><tp:taxon-name>Cleptes metallicorpus</tp:taxon-name></italic> Ha et al. belongs to the <italic>asianus</italic> species-group based on two distinct pit rows on pronotum, longitudinal median sulcus absent and mesopleuron with V-shape loop.</p></tp:treatment-sec><ref-list><ref id="B27"><mixed-citation xmlns:xlink="http://www.w3.org/1999/xlink" xlink:type="simple"><person-group><name name-style="western"><surname>Móczár</surname><given-names>L</given-names></name></person-group> (<year>2000a</year>) <article-title>Revision of the <italic>Cleptesasianus</italic> and <italic>townesi</italic> groups of the World (Hymenoptera, Chrysididae, Cleptinae).</article-title><source>Acta Zoologica Academiae Scientiarum Hungaricae</source><volume>46</volume>(<issue>4</issue>): <fpage>319</fpage>-<lpage>331</lpage>.</mixed-citation></ref></ref-list></tp:taxon-treatment>
