# Supplementary material for: Revision of the Chinese Cleptes (Hymenoptera, Chrysididae) with description of new species
Source: Zookeys. 2013 Dec 13;(362):55–96. doi: 10.3897/zookeys.362.6175 (PMC3867106; doi:10.3897/zookeys.362.6175)
Supplement: XML Treatment for Cleptes niger [file zookeys.362.6175-treatment10.xml]

<!DOCTYPE tp:taxon-treatment
  PUBLIC "-//TaxonX//DTD Taxonomic Treatment Publishing DTD v0 20100105//EN" "tax-treatment-NSO.dtd">
<tp:taxon-treatment xmlns:tp="http://www.plazi.org/taxpub"><tp:treatment-meta><mixed-citation publication-type="journal"><person-group><name><surname>Wei</surname><given-names>Na-sen</given-names></name><name><surname>Rosa</surname><given-names>Paolo</given-names></name><name><surname>Xu</surname><given-names>Zai-fu</given-names></name></person-group><article-title>Revision of the Chinese <italic>Cleptes</italic> (Hymenoptera, Chrysididae) with description of new species</article-title><source>Zookeys</source><day>13</day><month>12</month><year>2013</year><volume>2013</volume><issue>362</issue><fpage>55</fpage><lpage>96</lpage><pub-id pub-id-type="doi">10.3897/zookeys.362.6175</pub-id></mixed-citation></tp:treatment-meta><tp:nomenclature><tp:taxon-name>
                        <tp:taxon-name-part taxon-name-part-type="genus">Cleptes</tp:taxon-name-part>
                        <tp:taxon-name-part taxon-name-part-type="species">niger</tp:taxon-name-part>
                        <object-id xmlns:xlink="http://www.w3.org/1999/xlink" content-type="zoobank" xlink:type="simple">http://zoobank.org/DF7C665C-7A5F-4112-AA88-1789CAC0CB59</object-id>
                        <object-id xmlns:xlink="http://www.w3.org/1999/xlink" xlink:type="simple">http://species-id.net/wiki/Cleptes_niger</object-id>
                    </tp:taxon-name><tp:taxon-status xmlns:xlink="http://www.w3.org/1999/xlink" xlink:type="simple">sp. n.</tp:taxon-status><xref ref-type="fig" rid="F8">Plate 8</xref></tp:nomenclature><tp:treatment-sec sec-type="Material examined"><title>Material examined.</title><p>Holotype ♀ (SCAU), Shaanxi, Mt. Taibai (<named-content xmlns:xlink="http://www.w3.org/1999/xlink" content-type="dwc:verbatimCoordinates" xlink:type="simple">34°5'12.41"N, 107°42'41.77"E</named-content>), 1100 m, 12–13.VII.2012, Na-sen Wei leg., No. SCAU-C0030. Paratype: 1 ♀ (SCAU), Shaanxi, Mt. Taibai (<named-content xmlns:xlink="http://www.w3.org/1999/xlink" content-type="dwc:verbatimCoordinates" xlink:type="simple">34°5'12.41"N, 107°42'41.77"E</named-content>), 1100 m, 12–13.VII.2012, Na-sen Wei leg., No. SCAU-C0031.</p></tp:treatment-sec><tp:treatment-sec sec-type="Diagnosis"><title>Diagnosis.</title><p><italic><tp:taxon-name>Cleptes niger</tp:taxon-name></italic> sp. n. is related to <italic><tp:taxon-name>Cleptes albonotatus</tp:taxon-name></italic> sp. n., <italic><tp:taxon-name>Cleptes flavolineatus</tp:taxon-name></italic> sp. n. and <italic><tp:taxon-name>Cleptes satoi</tp:taxon-name></italic> Tosawa based on the blackish body, coarse punctures on head, rugose pronotum and similar sculptures on the mesopleuron. However, it can be distinguished by the combination of the following characteristics: body without metallic tints or yellow stripes (mesopleuron partly metallic blue in <italic><tp:taxon-name>Cleptes satoi</tp:taxon-name></italic>, body with yellow stripes in <italic><tp:taxon-name>Cleptes flavolineatus</tp:taxon-name></italic> sp. n.); metanotum without anteromedian pit (with an anteromedian pit in <italic><tp:taxon-name>Cleptes satoi</tp:taxon-name></italic>); dorsal surface of propodeum with six longitudinal ridges and numerous and weak transverse wrinkles (irregularly reticulate with dense wrinkles in <italic><tp:taxon-name>Cleptes satoi</tp:taxon-name></italic> Tosawa and <italic><tp:taxon-name>Cleptes albonotatus</tp:taxon-name></italic> sp. n.,); metapleuron polished and weak striate on upper part (entirely and strongly striate in <italic><tp:taxon-name>Cleptes albonotatus</tp:taxon-name></italic> sp. n. and <italic><tp:taxon-name>Cleptes flavolineatus</tp:taxon-name></italic> sp. n.).</p></tp:treatment-sec><tp:treatment-sec sec-type="Description"><title>Description.</title><p><italic>Female</italic>. Holotype. Body length 7.3 mm (<xref ref-type="fig" rid="F8">Plate 8A</xref>). Forewing length 4.8 mm. HW: HH: HL = 14: 12.5: 8. POL: OOL: OCL = 9: 19: 23. MS = 1.2 MOD. Width of clypeal lower margin = 1.4 ASD. L/W of Ped, F-I, F-II, and F-III are 2.1, 2.4, 1.1, and 0.8, respectively.</p><p><italic>Head</italic>. Face, ocellar area and vertex with dense and coarse punctures (0–0.5 PD). Frontal sulcus complete, indistinct on lower face (<xref ref-type="fig" rid="F8">Plate 8B</xref>). Clypeus with lower margin convex medially, without acute teeth at corners. Mandibles with sparse punctures and three teeth. Ocellar triangle isosceles, with post-ocellar sulcus indistinct and curvate.</p><p><italic>Mesosoma</italic>. Pronotum rugose, with coarse and dense punctures. Pronotum with a distinct anterior pit row, without posterior pit row and defined pits, but with shallow depression with irregular punctures along the posterior margin (<xref ref-type="fig" rid="F8">Plate 8C</xref>); without longitudinal median sulcus; with a small depression in the middle of pronotum (<xref ref-type="fig" rid="F8">Plate 8C</xref>). Mesonotum and metanotum with punctures smaller and sparser than on pronotum. Mesoscutum with notauli complete; parapsidal lines incomplete, 1/2 length of notauli; admedian lines absent (<xref ref-type="fig" rid="F8">Plate 8C</xref>). Mesopleuron with dense and coarse punctures and transverse wrinkles; scrobal sulcus short (<xref ref-type="fig" rid="F8">Plate 8D</xref>). Mesoscutellum longitudinally polish in the middle; axillary trough longitudinally striate (<xref ref-type="fig" rid="F8">Plate 8E</xref>). Metanotum without anteromedian pit, with a broad fovea along the posterior margin; axillary trough mostly smooth, longitudinally and weakly striate (<xref ref-type="fig" rid="F8">Plate 8E</xref>). Metapleuron polished and weakly striate on upper part (<xref ref-type="fig" rid="F8">Plate 8D</xref>). Dorsal surface of propodeum with six longitudinal ridges, with numerous and weak transverse wrinkles. Propodeal angles long and blunt (<xref ref-type="fig" rid="F8">Plate 8E</xref>).</p><p><italic>Metasoma</italic>. T-I nearly impunctate. T-II–T-IV with dense punctures (<xref ref-type="fig" rid="F8">Plate 8F</xref>).</p><p><italic>Pubescence</italic>. Head with long (1.5–2.0 MOD) and white hairs. Metasoma on T-III and T-IV dorsally and laterally with very long (2.0–2.5 MOD) and brownish hairs.</p><p><italic>Colouration</italic>. Head and mesosoma entirely black, without metallic reflections. Mandibles testaceous. Antennae blackish-brown, with ventral sides of F-IV to F-XI testaceous. Tegulae black. Legs with coxae and femora blackish-brown, tibiae and tarsi testaceous. Metasoma black, with T-I blackish-brown anteriorly, T-I to T-III with distinct testaceous tint laterally.</p><p><italic>Variation</italic>. Paratype: Body length 7.1 mm. Forewing length 4.8 mm.</p><p><italic>Male</italic>. Unknown.</p><fig id="F8" position="float" orientation="portrait"><label>Plate 8.</label><caption><p><italic><tp:taxon-name>Cleptes niger</tp:taxon-name></italic> sp. n., holotype, female. <bold>A</bold> Habitus lateral <bold>B</bold> Head anterior <bold>C</bold> Pronotum and mesoscutum dorsal <bold>D</bold> Mesopleuron and metapleuron lateral <bold>E</bold> Mesoscutellum, metanotum and propodeum dorsal <bold>F</bold> Metasoma dorsal. Scale bars in mm.</p></caption><graphic xmlns:xlink="http://www.w3.org/1999/xlink" xlink:href="ZooKeys-362-055-g008.jpg" position="float" orientation="portrait" xlink:type="simple"/></fig></tp:treatment-sec><tp:treatment-sec sec-type="Distribution"><title>Distribution.</title><p>China (Shaanxi).</p></tp:treatment-sec><tp:treatment-sec sec-type="Biology"><title>Biology.</title><p>Collected in July at 1100 m.</p></tp:treatment-sec><tp:treatment-sec sec-type="Etymology"><title>Etymology.</title><p>The specific name refers to the black colouration.</p></tp:treatment-sec><tp:treatment-sec sec-type="Remarks"><title>Remarks.</title><p>According to <xref ref-type="bibr" rid="B28">Móczár(2000b)</xref>, <italic><tp:taxon-name>Cleptes niger</tp:taxon-name></italic> sp. n. belongs to the <italic>satoi</italic> species-group based on the typical irregular punctures along the posterior margin of pronotum, and black body.</p></tp:treatment-sec><ref-list><ref id="B28"><mixed-citation xmlns:xlink="http://www.w3.org/1999/xlink" xlink:type="simple"><person-group><name name-style="western"><surname>Móczár</surname><given-names>L</given-names></name></person-group> (<year>2000b</year>) <article-title>World revision of the <italic>Cleptessatoi</italic> group (Hymenoptera: Chrysididae, Cleptinae).</article-title><source>Annales Historico-Naturales Musei Nationalis Hungarici</source><volume>92</volume>: <fpage>297</fpage>-<lpage>324</lpage>.</mixed-citation></ref></ref-list></tp:taxon-treatment>
