# Supplementary material for: Revision of the Chinese Cleptes (Hymenoptera, Chrysididae) with description of new species
Source: Zookeys. 2013 Dec 13;(362):55–96. doi: 10.3897/zookeys.362.6175 (PMC3867106; doi:10.3897/zookeys.362.6175)
Supplement: XML Treatment for Cleptes seoulensis [file zookeys.362.6175-treatment11.xml]

<!DOCTYPE tp:taxon-treatment
  PUBLIC "-//TaxonX//DTD Taxonomic Treatment Publishing DTD v0 20100105//EN" "tax-treatment-NSO.dtd">
<tp:taxon-treatment xmlns:tp="http://www.plazi.org/taxpub"><tp:treatment-meta><mixed-citation publication-type="journal"><person-group><name><surname>Wei</surname><given-names>Na-sen</given-names></name><name><surname>Rosa</surname><given-names>Paolo</given-names></name><name><surname>Xu</surname><given-names>Zai-fu</given-names></name></person-group><article-title>Revision of the Chinese <italic>Cleptes</italic> (Hymenoptera, Chrysididae) with description of new species</article-title><source>Zookeys</source><day>13</day><month>12</month><year>2013</year><volume>2013</volume><issue>362</issue><fpage>55</fpage><lpage>96</lpage><pub-id pub-id-type="doi">10.3897/zookeys.362.6175</pub-id></mixed-citation></tp:treatment-meta><tp:nomenclature><tp:taxon-name>
                        <tp:taxon-name-part taxon-name-part-type="genus">Cleptes</tp:taxon-name-part>
                        <tp:taxon-name-part taxon-name-part-type="species">seoulensis</tp:taxon-name-part>
                        <object-id xmlns:xlink="http://www.w3.org/1999/xlink" xlink:type="simple">http://species-id.net/wiki/Cleptes_seoulensis</object-id>
                    </tp:taxon-name><tp:taxon-authority>Tsuneki, 1959</tp:taxon-authority><xref>(New to China)</xref><xref ref-type="fig" rid="F9">Plate 9</xref><tp:nomenclature-citation-list><tp:nomenclature-citation><tp:taxon-name>Cleptes seoulensis</tp:taxon-name><comment> Tsuneki, 1959: 13; <xref ref-type="bibr" rid="B6">Kim 1970</xref>: 506; <xref ref-type="bibr" rid="B11">Kimsey and Bohart 1991</xref>: 64; <xref ref-type="bibr" rid="B24">Móczár 1998a</xref>: 340; <xref ref-type="bibr" rid="B4">Ha et al. 2011</xref>: 492.</comment></tp:nomenclature-citation></tp:nomenclature-citation-list></tp:nomenclature><tp:treatment-sec sec-type="Material examined"><title>Material examined.</title><p>1 ♂ (SCAU), Anhui, Jinzhai, Tiantangzhai (<named-content xmlns:xlink="http://www.w3.org/1999/xlink" content-type="dwc:verbatimCoordinates" xlink:type="simple">31°8'19.23"N, 115°46'35.82"E</named-content>), 1000 m, 2.VI.2006, Hu Zhou leg., No. SCAU-C0007.</p></tp:treatment-sec><tp:treatment-sec sec-type="Diagnosis"><title>Diagnosis.</title><p>Body mostly metallic greenish-blue, with some purple tints. Ocellar area yellowish-green. Pronotum with longitudinal median sulcus complete and foveate. Female with complete V-shape loop on mesopleuron. Male with incomplete V-shape loop, missing the upper branch, not reaching anterior corner. Metanotum with a big and oval anteromedian pit, with a fovea along the posterior margin. Metapleuron mostly smooth and polished.</p></tp:treatment-sec><tp:treatment-sec sec-type="Description"><title>Description.</title><p>Redescribed after a male from Anhui. Body length 10.0 mm (<xref ref-type="fig" rid="F9">Plate 9A</xref>). Forewing length 7.5 mm. HW:  HH:  HL = 30.3:  24.3:  15. POL:  OOL:  OCL = 7:  12:  16. MS = 1.6 MOD. Width of clypeal lower margin = 1.3 ASD. L/W of Ped, F-I, F-II, and F-III are 1.2, 2, 1.4, and 1.5, respectively.</p><p><italic>Head</italic>. Face and ocellar area with dense and coarse punctures (0–0.5 PD), punctures shallower on lower face. Frontal sulcus complete (<xref ref-type="fig" rid="F9">Plate 9B</xref>). Clypeus with lower margin truncate, with shallow and sparse punctures (1 PD), without acute teeth at corners. Mandibles with sparse punctures and four teeth. Ocellar triangle isosceles, without post-ocellar sulcus. Vertex with punctures similar to those on face, but shallower.</p><p><italic>Mesosoma</italic>. Pronotum with punctures smaller and sparser (0.5–1.0 PD) than those on vertex. Pronotum with distinct anterior and posterior pit rows (<xref ref-type="fig" rid="F9">Plate 9C</xref>); with longitudinal median sulcus complete and foveate (<xref ref-type="fig" rid="F9">Plate 9C</xref>). Mesonotum and metanotum with punctures gradually smaller and sparser than those on pronotum. Mesoscutum with notauli complete; parapsidal lines incomplete, 4/5 length of notauli; admedian lines incomplete, 2/5 length of notauli; indistinct longitudinal and slightly foveate sulcus present medially on posterior part of mesoscutum, 1/4 length of notauli (<xref ref-type="fig" rid="F9">Plate 9C</xref>); axillary trough longitudinally striate. Mesopleuron with foveate V-shape loop incomplete, missing of upper branch, not reaching anterior corner (<xref ref-type="fig" rid="F9">Plate 9D</xref>). Metanotum with a big and oval anteromedian pit, with a fovea along the posterior margin; axillary trough longitudinally striate (<xref ref-type="fig" rid="F9">Plate 9E</xref>). Metapleuron mostly smooth and polished (<xref ref-type="fig" rid="F9">Plate 9D</xref>). Dorsal surface of propodeum irregularly reticulate; lateral margins parallel, slightly concave before propodeal angles (<xref ref-type="fig" rid="F9">Plate 9E</xref>).</p><p><italic>Metasoma</italic>. T-I, T-IV and T-V with sparse punctures. T-II and T-III with dense punctures (<xref ref-type="fig" rid="F9">Plate 9F</xref>).</p><p><italic>Pubescence</italic>. Head with long (1–2 MOD) and brown hairs, except upper face, and vertex with short (0.8–1.0 MOD), erect and black bristles. Metasoma on T-III and T-IV dorsally and laterally with long (1.0–1.5 MOD), sparse and white hairs.</p><p><italic>Colouration</italic>. Body mostly metallic greenish-blue, with some purple tints. Ocellar area yellowish-green. Mandibles metallic blue, with teeth blackish-brown. Antennae black, with scapes and pedicels metallic bluish-green. Tegulae metallic bluish-green. Legs metallic bluish-green, with tarsi testaceous.</p><p><italic>Female</italic>. Not available specimens for this study.</p><fig id="F9" position="float" orientation="portrait"><label>Plate 9.</label><caption><p><italic><tp:taxon-name>Cleptes seoulensis</tp:taxon-name></italic> Tsuneki, 1959, male from Anhui. <bold>A</bold> Habitus dorsal <bold>B</bold> Head anterior <bold>C</bold> Pronotum and mesoscutum dorsal <bold>D</bold> Mesopleuron and metapleuron lateral <bold>E</bold> Mesoscutellum, metanotum and propodeum dorsal <bold>F</bold> Metasoma dorsal. Scale bars in mm.</p></caption><graphic xmlns:xlink="http://www.w3.org/1999/xlink" xlink:href="ZooKeys-362-055-g009.jpg" position="float" orientation="portrait" xlink:type="simple"/></fig></tp:treatment-sec><tp:treatment-sec sec-type="Distribution"><title>Distribution.</title><p>China (Anhui); Korea.</p></tp:treatment-sec><tp:treatment-sec sec-type="Biology"><title>Biology.</title><p>Collected in June at 1000 m.</p></tp:treatment-sec><tp:treatment-sec sec-type="Remarks"><title>Remarks.</title><p><italic><tp:taxon-name>Cleptes seoulensis</tp:taxon-name></italic> Tsuneki belongs to the <italic>fudzi</italic> species-group (<xref ref-type="bibr" rid="B24">Móczár 1998a</xref>).</p></tp:treatment-sec><ref-list><ref id="B6"><mixed-citation xmlns:xlink="http://www.w3.org/1999/xlink" xlink:type="simple"><person-group><name name-style="western"><surname>Kim</surname><given-names>CW</given-names></name></person-group> (<year>1970</year>) <article-title>Illustrated Encyclopedia of Fauna and Flora of Korea: Insecta (III).</article-title><publisher-name>Samhwa Press</publisher-name>, <publisher-loc>Korea</publisher-loc>, <lpage>891</lpage> pp.</mixed-citation></ref><ref id="B11"><mixed-citation xmlns:xlink="http://www.w3.org/1999/xlink" xlink:type="simple"><person-group><name name-style="western"><surname>Kimsey</surname><given-names>LS</given-names></name><name name-style="western"><surname>Bohart</surname><given-names>RM</given-names></name></person-group> (<year>1991</year>) <article-title>The Chrysidid Wasps of the World.</article-title><publisher-name>Oxford University Press</publisher-name>, <publisher-loc>New York</publisher-loc>, <lpage>652</lpage> pp.</mixed-citation></ref><ref id="B24"><mixed-citation xmlns:xlink="http://www.w3.org/1999/xlink" xlink:type="simple"><person-group><name name-style="western"><surname>Móczár</surname><given-names>L</given-names></name></person-group> (<year>1998a</year>) <article-title>Revision of the <italic>Cleptes (Holocleptes)</italic> species of the World.</article-title><source>Acta Zoologica</source><volume>43</volume>(<issue>4</issue>): <fpage>323</fpage>-<lpage>343</lpage>.</mixed-citation></ref><ref id="B4"><mixed-citation xmlns:xlink="http://www.w3.org/1999/xlink" xlink:type="simple"><person-group><name name-style="western"><surname>Ha</surname><given-names>HH</given-names></name><name name-style="western"><surname>Lee</surname><given-names>JW</given-names></name><name name-style="western"><surname>Kim</surname><given-names>JK</given-names></name></person-group> (<year>2011</year>) <article-title>Taxonomic review of Korean <italic>Cleptes</italic> Latreille (Hymenoptera: Chrysididae: Cleptinae), with description of one new species.</article-title><source>Journal of Asia-Pacific Entomology</source><volume>14</volume>: <fpage>489</fpage>-<lpage>495</lpage>. doi: <ext-link ext-link-type="uri" xlink:href="http://dx.doi.org/10.1016/j.aspen.2011.05.005" xlink:type="simple">10.1016/j.aspen.2011.05.005</ext-link></mixed-citation></ref></ref-list></tp:taxon-treatment>
