# Supplementary material for: Revision of the Chinese Cleptes (Hymenoptera, Chrysididae) with description of new species
Source: Zookeys. 2013 Dec 13;(362):55–96. doi: 10.3897/zookeys.362.6175 (PMC3867106; doi:10.3897/zookeys.362.6175)
Supplement: XML Treatment for Cleptes shengi [file zookeys.362.6175-treatment12.xml]

<!DOCTYPE tp:taxon-treatment
  PUBLIC "-//TaxonX//DTD Taxonomic Treatment Publishing DTD v0 20100105//EN" "tax-treatment-NSO.dtd">
<tp:taxon-treatment xmlns:tp="http://www.plazi.org/taxpub"><tp:treatment-meta><mixed-citation publication-type="journal"><person-group><name><surname>Wei</surname><given-names>Na-sen</given-names></name><name><surname>Rosa</surname><given-names>Paolo</given-names></name><name><surname>Xu</surname><given-names>Zai-fu</given-names></name></person-group><article-title>Revision of the Chinese <italic>Cleptes</italic> (Hymenoptera, Chrysididae) with description of new species</article-title><source>Zookeys</source><day>13</day><month>12</month><year>2013</year><volume>2013</volume><issue>362</issue><fpage>55</fpage><lpage>96</lpage><pub-id pub-id-type="doi">10.3897/zookeys.362.6175</pub-id></mixed-citation></tp:treatment-meta><tp:nomenclature><tp:taxon-name>
                        <tp:taxon-name-part taxon-name-part-type="genus">Cleptes</tp:taxon-name-part>
                        <tp:taxon-name-part taxon-name-part-type="species">shengi</tp:taxon-name-part>
                        <object-id xmlns:xlink="http://www.w3.org/1999/xlink" content-type="zoobank" xlink:type="simple">http://zoobank.org/0D21B062-BAF9-43E0-9401-215500ADE0CD</object-id>
                        <object-id xmlns:xlink="http://www.w3.org/1999/xlink" xlink:type="simple">http://species-id.net/wiki/Cleptes_shengi</object-id>
                    </tp:taxon-name><tp:taxon-status xmlns:xlink="http://www.w3.org/1999/xlink" xlink:type="simple">sp. n.</tp:taxon-status><xref ref-type="fig" rid="F10">Plate 10</xref><tp:nomenclature-citation-list><tp:nomenclature-citation><tp:taxon-name>Cleptes semiauratus</tp:taxon-name><comment>: <xref ref-type="bibr" rid="B33">Sheng et al. 1998</xref>: 7 (misidentification).</comment></tp:nomenclature-citation></tp:nomenclature-citation-list></tp:nomenclature><tp:treatment-sec sec-type="Material examined"><title>Material examined.</title><p>Holotype ♀ (SCAU), Jilin, Maoershan National Forest Park (<named-content xmlns:xlink="http://www.w3.org/1999/xlink" content-type="dwc:verbatimCoordinates" xlink:type="simple">42°51'23.72"N, 129°28'12.36"E</named-content>), 15.VI.2010, Mao-ling Sheng leg., No. SCAU-C0035.</p></tp:treatment-sec><tp:treatment-sec sec-type="Diagnosis"><title>Diagnosis.</title><p><italic><tp:taxon-name>Cleptes shengi</tp:taxon-name></italic> sp. n. is related to <italic><tp:taxon-name>Cleptes semiauratus</tp:taxon-name></italic> (Linnaeus), based on the similar sculptures on pronotum and mesopleuron. However, it can be separated by the evident differences in colouration: head and mesosoma mostly black, mesopleuron with metallic blue (head and pronotum flame red, mesonotum and metanotum golden red or golden green in <italic><tp:taxon-name>Cleptes semiauratus</tp:taxon-name></italic>).</p></tp:treatment-sec><tp:treatment-sec sec-type="Description"><title>Description.</title><p><italic>Female</italic>. Holotype.Body length 6.7 mm (<xref ref-type="fig" rid="F10">Plate 10A</xref>). Forewing length 4.6 mm. HW:  HH:  HL = 15:  14:  8. POL:  OOL:  OCL = 4.8:  6:  8.8. MS = 1.4 MOD. Width of clypeal lower margin = 1.2 ASD. L/W of Ped, F-I, F-II, and F-III are 1.9, 2.0, 1.0, and 0.8, respectively.</p><p><italic>Head</italic>. Head with dense punctures (1 PD), and slightly denser and coarser on vertex. Frontal sulcus incomplete, interrupted medially (<xref ref-type="fig" rid="F10">Plate 10B</xref>). Clypeus with lower margin truncate, with indistinct acute teeth at corners. Mandible with three teeth. Ocellar triangle isosceles, without post-ocellar sulcus.</p><p><italic>Mesosoma</italic>. Pronotum with similar punctures to those on vertex. Pronotum with a distinct anterior and posterior pit rows (<xref ref-type="fig" rid="F10">Plate 10C</xref>); without longitudinal median sulcus (<xref ref-type="fig" rid="F10">Plate 10C</xref>). Mesonotum with shallow and sparse punctures. Mesoscutum with notauli complete; parapsidal lines incomplete, 3/4 length of notauli; admedian lines absent; axillary trough with tubercle-like process (<xref ref-type="fig" rid="F10">Plate 10C</xref>). Mesopleuron transversely striate, with short scrobal sulcus (<xref ref-type="fig" rid="F10">Plate 10D</xref>). A foveate transverse sulcus present between mesoscutellum and metanotum (<xref ref-type="fig" rid="F10">Plate 10E</xref>). Metanotum with a big and oval anteromedian pit, with two foveae along the posterior margin (<xref ref-type="fig" rid="F10">Plate 10E</xref>). Metapleuron obliquely and strongly striate (<xref ref-type="fig" rid="F10">Plate 10D</xref>). Dorsal surface of propodeum irregularly reticulate. Propodeal angles short and blunt (<xref ref-type="fig" rid="F10">Plate 10E</xref>).</p><p><italic>Metasoma</italic>. T-I and T-IV with sparse punctures. T-II and T-III with dense punctures (<xref ref-type="fig" rid="F10">Plate 10F</xref>).</p><p><italic>Pubescence</italic>. Face and vertex with short (0.8–1.0 MOD) and black hairs. Clypeus and mandibles with long (1.5–2.0 MOD), sparse and testaceous bristles. Metasoma on T-I and T-II laterally with very short (0.5 MOD), sparse and whitish hairs; on T-III and T-IV laterally, and on T-IV dorsally with long (1.0–1.3 MOD) hairs.</p><p><italic>Colouration</italic>. Head, mandibles, scapes, mesosoma, tegulae, coxae, and femora black, with mesopleuron metallic blue. Antennae black, with pedicels, F-I, partly F-II testaceous. Legs black, with tibiae and tarsi testaceous. Metasoma black, with testaceous on T-I anteriorly and laterally and T-II laterally.</p><p><italic>Male</italic>. Unknown.</p><fig id="F10" position="float" orientation="portrait"><label>Plate 10.</label><caption><p><italic><tp:taxon-name>Cleptes shengi</tp:taxon-name></italic> sp. n., holotype, female. <bold>A</bold> Habitus dorsal <bold>B</bold> Head anterior <bold>C</bold> Head, pronotum and mesoscutum dorsal <bold>D</bold> Mesopleuron and metapleuron lateral <bold>E</bold> Mesoscutellum, metanotum and propodeum dorsal <bold>F</bold> Metasoma dorsal. Scale bars in mm.</p></caption><graphic xmlns:xlink="http://www.w3.org/1999/xlink" xlink:href="ZooKeys-362-055-g010.jpg" position="float" orientation="portrait" xlink:type="simple"/></fig></tp:treatment-sec><tp:treatment-sec sec-type="Distribution"><title>Distribution.</title><p>Palaearctic part of China (Jilin).</p></tp:treatment-sec><tp:treatment-sec sec-type="Biology"><title>Biology.</title><p>Parasitoids of<italic><tp:taxon-name>Pachynematus itoi</tp:taxon-name></italic> Okutani (<xref ref-type="bibr" rid="B33">Sheng et al. 1998</xref>). Collected in June.</p></tp:treatment-sec><tp:treatment-sec sec-type="Etymology"><title>Etymology.</title><p>The species is named after the collector.</p></tp:treatment-sec><tp:treatment-sec sec-type="Remarks"><title>Remarks.</title><p>According to <xref ref-type="bibr" rid="B29">Móczár (2001)</xref>, <italic><tp:taxon-name>Cleptes shengi</tp:taxon-name></italic> sp. n. belongs to the <italic>semiauratus</italic> species-group based on the pronotum without longitudinal median sulcus and with both anterior and posterior pit rows distinct, and the colouration of metasoma.</p></tp:treatment-sec><ref-list><ref id="B33"><mixed-citation xmlns:xlink="http://www.w3.org/1999/xlink" xlink:type="simple"><person-group><name name-style="western"><surname>Sheng</surname><given-names>ML</given-names></name><name name-style="western"><surname>Gao</surname><given-names>LX</given-names></name><name name-style="western"><surname>Wang</surname><given-names>Q</given-names></name></person-group> (<year>1998</year>) <article-title>Studies on the parasitoids of <italic>Pachynematus itoi</italic>: I. <italic>Cleptes semiauratus</italic> and <italic>Endasys liaoningensis</italic>.</article-title><source>Forest Pest and Disease</source><volume>2</volume>: <fpage>7</fpage>-<lpage>8</lpage>.</mixed-citation></ref><ref id="B29"><mixed-citation xmlns:xlink="http://www.w3.org/1999/xlink" xlink:type="simple"><person-group><name name-style="western"><surname>Móczár</surname><given-names>L</given-names></name></person-group> (<year>2001</year>) <article-title>World revision of the <italic>Cleptessemiauratus</italic> group (Hymenoptera, Chrysididae, Cleptinae).</article-title><source>Linzer Biologische Beiträge</source><volume>33</volume>(<issue>1</issue>): <fpage>905</fpage>-<lpage>931</lpage>.</mixed-citation></ref></ref-list></tp:taxon-treatment>
