# Supplementary material for: Revision of the Chinese Cleptes (Hymenoptera, Chrysididae) with description of new species
Source: Zookeys. 2013 Dec 13;(362):55–96. doi: 10.3897/zookeys.362.6175 (PMC3867106; doi:10.3897/zookeys.362.6175)
Supplement: XML Treatment for Cleptes sinensis [file zookeys.362.6175-treatment13.xml]

<!DOCTYPE tp:taxon-treatment
  PUBLIC "-//TaxonX//DTD Taxonomic Treatment Publishing DTD v0 20100105//EN" "tax-treatment-NSO.dtd">
<tp:taxon-treatment xmlns:tp="http://www.plazi.org/taxpub"><tp:treatment-meta><mixed-citation publication-type="journal"><person-group><name><surname>Wei</surname><given-names>Na-sen</given-names></name><name><surname>Rosa</surname><given-names>Paolo</given-names></name><name><surname>Xu</surname><given-names>Zai-fu</given-names></name></person-group><article-title>Revision of the Chinese <italic>Cleptes</italic> (Hymenoptera, Chrysididae) with description of new species</article-title><source>Zookeys</source><day>13</day><month>12</month><year>2013</year><volume>2013</volume><issue>362</issue><fpage>55</fpage><lpage>96</lpage><pub-id pub-id-type="doi">10.3897/zookeys.362.6175</pub-id></mixed-citation></tp:treatment-meta><tp:nomenclature><tp:taxon-name>
                        <tp:taxon-name-part taxon-name-part-type="genus">Cleptes</tp:taxon-name-part>
                        <tp:taxon-name-part taxon-name-part-type="species">sinensis</tp:taxon-name-part>
                        <object-id xmlns:xlink="http://www.w3.org/1999/xlink" content-type="zoobank" xlink:type="simple">http://zoobank.org/F84DCD2C-7730-49B3-AC88-766E36B3D5D5</object-id>
                        <object-id xmlns:xlink="http://www.w3.org/1999/xlink" xlink:type="simple">http://species-id.net/wiki/Cleptes_sinensis</object-id>
                    </tp:taxon-name><tp:taxon-status xmlns:xlink="http://www.w3.org/1999/xlink" xlink:type="simple">sp. n.</tp:taxon-status><xref ref-type="fig" rid="F11">Plate 11</xref></tp:nomenclature><tp:treatment-sec sec-type="Material examined"><title>Material examined.</title><p>Holotype ♂ (SCAU), Shaanxi, Liping National Forest Park (<named-content xmlns:xlink="http://www.w3.org/1999/xlink" content-type="dwc:verbatimCoordinates" xlink:type="simple">32°51'43"N, 106°34'56"E</named-content>), 23.VII.2004, Hong-ying Zhang leg., No.SCAU-C0010. Paratypes: 1 ♂ (SCAU), Shaanxi, Mt. Taibai (<named-content xmlns:xlink="http://www.w3.org/1999/xlink" content-type="dwc:verbatimCoordinates" xlink:type="simple">34°5'12.41"N, 107°42'41.77"E</named-content>), 12–13.VII.2012, Na-sen Wei leg., No. SCAU-C0011; 6 ♂ (SCAU), Shaanxi, Liping National Forest Park (<named-content xmlns:xlink="http://www.w3.org/1999/xlink" content-type="dwc:verbatimCoordinates" xlink:type="simple">32°52'36.84"N, 106°36'13.17"E</named-content>), 1344 m, 23.VII.2004, Qiong Wu leg., No. 20046895–20046900; 1 ♂ (SCAU), Shaanxi, Liuba, Mt. Zibo (<named-content xmlns:xlink="http://www.w3.org/1999/xlink" content-type="dwc:verbatimCoordinates" xlink:type="simple">33°39'24.42"N, 106°46'48.70"E</named-content>), 1632 m, 4.VIII.2004, Xue-xin Chen leg., No. 20047129; 1 ♂ (SCAU), Hainan, Jianfengling National Nature Reserve (<named-content xmlns:xlink="http://www.w3.org/1999/xlink" content-type="dwc:verbatimCoordinates" xlink:type="simple">18°45'26.19"N, 108°53'6.75"E</named-content>), 9.V.2008, Jing-xian Liu leg., No. 200800141; 1 ♂ (SCAU), Sichuan, Wolong National Nature Reserve (<named-content xmlns:xlink="http://www.w3.org/1999/xlink" content-type="dwc:verbatimCoordinates" xlink:type="simple">31°8'25.07"N, 103°8'36.32"E</named-content>), 21.VII.2006, Hong-ying Zhang leg., No. 200610800; 1 ♂ (SCAU), Hubei, Wufeng, Houhe National Nature Reserve (<named-content xmlns:xlink="http://www.w3.org/1999/xlink" content-type="dwc:verbatimCoordinates" xlink:type="simple">30°4'40.64"N, 110°37'32.89"E</named-content>), 11.VII.1999, Wen-jun Bu leg., No. 200104521.</p></tp:treatment-sec><tp:treatment-sec sec-type="Diagnosis"><title>Diagnosis.</title><p><italic><tp:taxon-name>Cleptes sinensis</tp:taxon-name></italic> sp. n. shares the metallic blue colouration on head and part of mesosoma, pronotum without posterior pit row, and polished mesopleuron with <italic><tp:taxon-name>Cleptes nitidulus</tp:taxon-name></italic> (Fabricius) and <italic><tp:taxon-name>Cleptes mareki</tp:taxon-name></italic> Rosa. However, it can be distinguished by metasoma blackish-brown (T-I and T-II testaceous in <italic><tp:taxon-name>Cleptes nitidulus</tp:taxon-name></italic> and black with weak blue reflections in <italic><tp:taxon-name>Cleptes mareki</tp:taxon-name></italic>); metanotum with a broad fovea along the posterior margin (without broad fovea in <italic><tp:taxon-name>Cleptes nitidulus</tp:taxon-name></italic> and <italic><tp:taxon-name>Cleptes mareki</tp:taxon-name></italic>); dorsal surface of propodeum with six longitudinal ridges and numerous and weak transverse wrinkles (irregularly reticulate in <italic><tp:taxon-name>Cleptes nitidulus</tp:taxon-name></italic> and <italic><tp:taxon-name>Cleptes mareki</tp:taxon-name></italic>).</p></tp:treatment-sec><tp:treatment-sec sec-type="Description"><title>Description.</title><p><italic>Male</italic>. Holotype. Body length 6.2 mm (<xref ref-type="fig" rid="F11">Plate 11A</xref>). Forewing length 4.9 mm. HW:  HH:  HL = 13:  10:  7.5. POL:  OOL:  OCL = 8.5:  15.5:  15. MS = 0.6 MOD. Width of clypeal lower margin = 1.3 ASD. L/W of Ped, F-I, F-II, and F-III are 2.1, 3.2, 2.1, and 2.1, respectively.</p><p><italic>Head</italic>. Face with dense and coarse punctures (0–0.5 PD). Clypeus with lower margin indistinctly convex medially, without acute teeth at corners. Frontal sulcus complete (<xref ref-type="fig" rid="F11">Plate 11B</xref>). Mandibles mostly polished, with few punctures and three teeth. Ocellar area with sparser punctures (0.5 PD) than those on face. Ocellar triangle isosceles, with post-ocellar sulcus. Vertex with punctures shallower and sparser (0.5–1.0 PD).</p><p><italic>Mesosoma</italic>. Punctures small, shallow and sparse (0.5–1.5 PD) on pronotum, and even sparser on mesonotum and metanotum. Pronotum with a distinct anterior pit row, without posterior pit row (<xref ref-type="fig" rid="F11">Plate 11C</xref>); without longitudinal median sulcus, with shallow depression in the middle of pronotum (<xref ref-type="fig" rid="F11">Plate 11C</xref>). Mesoscutum with notauli complete; parapsidal lines incomplete, 3/4 length of notauli; admedian lines incomplete, 1/3 length of notauli (<xref ref-type="fig" rid="F11">Plate 11C</xref>); axillary trough longitudinally striate. Mesopleuron polished, with short scrobal sulcus and sparse punctures (<xref ref-type="fig" rid="F11">Plate 11D</xref>). Metanotum without anteromedian pit, with a broad fovea along the posterior margin; axillary trough polished (<xref ref-type="fig" rid="F11">Plate 11E</xref>). Metapleuron smooth and polished (<xref ref-type="fig" rid="F11">Plate 11D</xref>). Dorsal surface of propodeum with six longitudinal ridges, with numerous and weak transverse wrinkles. Propodeal angles long and blunt (<xref ref-type="fig" rid="F11">Plate 11E</xref>).</p><p><italic>Metasoma</italic>. T-I nearly impunctate. T-II–T-IV with small and dense punctures. Punctures on T-III denser than those on T-II and T-IV. T-V with posterior margin emarginate medially (<xref ref-type="fig" rid="F11">Plate 11F</xref>).</p><p><italic>Pubescence</italic>. Head on clypeus with short (0.5–1.0 MOD), sparse and white hairs; on vertex nearly without hairs. Metasoma nearly without hairs, only with few on T-IV and T-V laterally.</p><p><italic>Colouration</italic>. Head metallic blue. Mandibles blackish-brown, with testaceous in the middle. Antennae blackish-brown, with pedicels brown. Mesosoma metallic blue, with propodeum, mesopleuron and metapleuron black. Tegulae brown. Legs blackish-brown, with tarsi testaceous. Mesopleuron, metapleuron and propodeum black. Metasoma blackish-brown, with T-I anteriorly and all segments laterally and along the posterior margin testaceous.</p><p><italic>Variation</italic>. Body length 4.3–6.6 mm. Forewing length 3.9–5.3 mm. Vertex metallic blue, with some purple tints. Mesonotum and metanotum metallic blue, with more or less blackish-brown tints. One specimen from Hainan with blackish-brown mesosoma, and indistinct metallic blue reflections. Pronotum with irregular and shallow punctures along the posterior margin. Metasoma with few 1.5–2.0 MOD long and sparse hairs on T-I, T-II, and T-III laterally.</p><p><italic>Female</italic>. Unknown.</p><fig id="F11" position="float" orientation="portrait"><label>Plate 11.</label><caption><p><italic><tp:taxon-name>Cleptes sinensis</tp:taxon-name></italic> sp. n., holotype, male. <bold>A</bold> Habitus dorsal <bold>B</bold> Head anterior <bold>C</bold> Pronotum and mesoscutum dorsal <bold>D</bold> Mesopleuron and metapleuron lateral <bold>E</bold> Mesoscutellum, metanotum and propodeum dorsal <bold>F</bold> Metasoma dorsal. Scale bars in mm.</p></caption><graphic xmlns:xlink="http://www.w3.org/1999/xlink" xlink:href="ZooKeys-362-055-g011.jpg" position="float" orientation="portrait" xlink:type="simple"/></fig></tp:treatment-sec><tp:treatment-sec sec-type="Distribution"><title>Distribution.</title><p>China (Shaanxi, Zhejiang, Hubei, Hainan, Sichuan).</p></tp:treatment-sec><tp:treatment-sec sec-type="Biology"><title>Biology.</title><p>Collected from May, July and August at 1344 m to 1632 m.</p></tp:treatment-sec><tp:treatment-sec sec-type="Remarks"><title>Remarks.</title><p>According to <xref ref-type="bibr" rid="B23">Móczár (1997b)</xref>, <italic><tp:taxon-name>Cleptes sinensis</tp:taxon-name></italic> sp. n. belongs to the <italic>nitidulus</italic> species-group based on the pronotum without posterior pit row and longitudinal median sulcus, and the blackish-brown metasoma.</p></tp:treatment-sec><ref-list><ref id="B23"><mixed-citation xmlns:xlink="http://www.w3.org/1999/xlink" xlink:type="simple"><person-group><name name-style="western"><surname>Móczár</surname><given-names>L</given-names></name></person-group> (<year>1997b</year>) <article-title>Revision of the <italic>Cleptesnitidulus</italic> group of the World (Hymenoptera, Chrysididae, Cleptinae).</article-title><source>Entomofauna</source><volume>18</volume>(<issue>3</issue>): <fpage>25</fpage>-<lpage>44</lpage>.</mixed-citation></ref></ref-list></tp:taxon-treatment>
