# Supplementary material for: Revision of the Chinese Cleptes (Hymenoptera, Chrysididae) with description of new species
Source: Zookeys. 2013 Dec 13;(362):55–96. doi: 10.3897/zookeys.362.6175 (PMC3867106; doi:10.3897/zookeys.362.6175)
Supplement: XML Treatment for Cleptes sjostedti [file zookeys.362.6175-treatment14.xml]

<!DOCTYPE tp:taxon-treatment
  PUBLIC "-//TaxonX//DTD Taxonomic Treatment Publishing DTD v0 20100105//EN" "tax-treatment-NSO.dtd">
<tp:taxon-treatment xmlns:tp="http://www.plazi.org/taxpub"><tp:treatment-meta><mixed-citation publication-type="journal"><person-group><name><surname>Wei</surname><given-names>Na-sen</given-names></name><name><surname>Rosa</surname><given-names>Paolo</given-names></name><name><surname>Xu</surname><given-names>Zai-fu</given-names></name></person-group><article-title>Revision of the Chinese <italic>Cleptes</italic> (Hymenoptera, Chrysididae) with description of new species</article-title><source>Zookeys</source><day>13</day><month>12</month><year>2013</year><volume>2013</volume><issue>362</issue><fpage>55</fpage><lpage>96</lpage><pub-id pub-id-type="doi">10.3897/zookeys.362.6175</pub-id></mixed-citation></tp:treatment-meta><tp:nomenclature><tp:taxon-name>
                        <tp:taxon-name-part taxon-name-part-type="genus">Cleptes</tp:taxon-name-part>
                        <tp:taxon-name-part taxon-name-part-type="species">sjostedti</tp:taxon-name-part>
                        <object-id xmlns:xlink="http://www.w3.org/1999/xlink" xlink:type="simple">http://species-id.net/wiki/Cleptes_sjostedti</object-id>
                    </tp:taxon-name><tp:taxon-authority>Hammer, 1950</tp:taxon-authority><xref ref-type="fig" rid="F12">Plates 12</xref><xref ref-type="fig" rid="F13">, 13</xref><tp:nomenclature-citation-list><tp:nomenclature-citation><tp:taxon-name>Cleptes sjostedti</tp:taxon-name><comment> Hammer, 1950: 2; <xref ref-type="bibr" rid="B11">Kimsey and Bohart 1991</xref>: 64.</comment></tp:nomenclature-citation><tp:nomenclature-citation><tp:taxon-name>Cleptes pinicola</tp:taxon-name><comment> Lin, 1959: 205. Synonymized by <xref ref-type="bibr" rid="B24">Móczár 1998a</xref>.</comment></tp:nomenclature-citation><tp:nomenclature-citation><tp:taxon-name>Cleptes sjoestedti</tp:taxon-name><comment> (writing in error) Hammer: <xref ref-type="bibr" rid="B24">Móczár 1998a</xref>: 340.</comment></tp:nomenclature-citation></tp:nomenclature-citation-list></tp:nomenclature><tp:treatment-sec sec-type="Material examined"><title>Material examined.</title><p>Holotype ♀ (NMW), “Provins Kiangsu [= Jiangsu]”, “China <italic>Kolthoff</italic>”, “okt”, “Type”, “<italic><tp:taxon-name>Cleptes sjostedti</tp:taxon-name></italic>, ♀, det. Hammer”, “Holotype, ♀, <italic><tp:taxon-name>Cleptes sjostedti</tp:taxon-name></italic> Hammer, P. Rosa vidit 2012”, “NHRS-HEVA, 000001124”. Other material examined: 1 ♀ (SCAU), Hunan, Liuyang City (<named-content xmlns:xlink="http://www.w3.org/1999/xlink" content-type="dwc:verbatimCoordinates" xlink:type="simple">28°09'N, 113°38'E</named-content>), 1548 m, 14.VIII.1984, Xin-wang Tong leg., No. SCAU-C0008; 1 ♀ (SCAU), Hunan, Liuyang City, 1959 m, 19.X.1984, Xin-wang Tong leg., No. SCAU-C0009; 1 ♀ (ZJUH), Yunnan, Xiangyun (<named-content xmlns:xlink="http://www.w3.org/1999/xlink" content-type="dwc:verbatimCoordinates" xlink:type="simple">25°28'19.93"N, 100°33'13.11"E</named-content>), V.1980, Hai-lin Wang leg., host: <tp:taxon-name>Diprionidae</tp:taxon-name>, No. 888669; 1 ♀ (ZJUH), Zhejiang, Mt. Mogan (<named-content xmlns:xlink="http://www.w3.org/1999/xlink" content-type="dwc:verbatimCoordinates" xlink:type="simple">30°35'53.09"N, 119°54'6.15"E</named-content>), 12.VI.1982, Wei Lin leg., No. 923040; 2 ♀ (ZJUH), Zhejiang, Anji (<named-content xmlns:xlink="http://www.w3.org/1999/xlink" content-type="dwc:verbatimCoordinates" xlink:type="simple">30°37'47.40"N, 119°40'53.06"E</named-content>), 1991, Guo-rong Yang leg., host: <tp:taxon-name>Diprionidae</tp:taxon-name>, No. 916001; 1 ♀ (ZJUH), Guangdong, Xinhui (<named-content xmlns:xlink="http://www.w3.org/1999/xlink" content-type="dwc:verbatimCoordinates" xlink:type="simple">22°26'52.14"N, 113°2'4.93"E</named-content>), 25.VIII.1989, Chuan-chuan Lu leg., No. 896511; 4 ♀+1 ♂ (ZJUH), Yunnan, Kunming (<named-content xmlns:xlink="http://www.w3.org/1999/xlink" content-type="dwc:verbatimCoordinates" xlink:type="simple">24°52'23.65"N, 102°50'0.64"E</named-content>), 4.VI.1976, Jing-liang Qi leg., host: <tp:taxon-name>Diprionidae</tp:taxon-name>, No. 771985; 2 ♀+2 ♂ (ZJUH), Anhui, Ningguo (<named-content xmlns:xlink="http://www.w3.org/1999/xlink" content-type="dwc:verbatimCoordinates" xlink:type="simple">30°37'42.27"N, 118°58'57.58"E</named-content>), 1991, Zong-ying Wang leg., No. 940436; 1 ♂ (ZJUH), Zhejiang, Gaozhou, Bamen (<named-content xmlns:xlink="http://www.w3.org/1999/xlink" content-type="dwc:verbatimCoordinates" xlink:type="simple">30°15'N, 120°9'E</named-content>), 26.V.1984, Jun-hua He leg., host: <tp:taxon-name>Diprionidae</tp:taxon-name>, No. 844852.</p></tp:treatment-sec><tp:treatment-sec sec-type="Diagnosis"><title>Diagnosis.</title><p>Posterior pit row of pronotum with two median pits considerably larger than the others. Pronotum with longitudinal median sulcus incomplete, and somewhat foveate. Mesopleuron with strong foveate V-shape loop. Metanotum with a big, deep and triangular anteromedian pit, with two foveae along the posterior margin.</p></tp:treatment-sec><tp:treatment-sec sec-type="Description"><title>Description.</title><p>Redescribed after a female from Hunan (Liuyang City). Body length 8.2 mm (<xref ref-type="fig" rid="F12">Plate 12A</xref>). Forewing length 5.0 mm. HW:  HH:  HL = 37.5:  30.5:  19. POL:  OOL:  OCL = 16:  16:  27.5. MS = 1.4 MOD. Width of clypeal lower margin = 1 ASD. L/W of Ped, F-I, F-II, and F-III are 2.0, 2.0, 0.9, and 1.0, respectively.</p><p><italic>Head</italic>. Face with dense and coarse punctures (0–0.5 PD) merging laterally, with big polish area above clypeus. Clypeus with lower margin slightly convex medially, with distinct acute teeth at corners. Frontal sulcus complete, but becoming shallow and indistinct on upper 1/3, after reaching pit before midocellus (<xref ref-type="fig" rid="F12">Plate 12B</xref>). Mandibles with sparse punctures and three teeth. Ocellar area and vertex with shallower and sparser punctures (0.5–1 PD). Ocellar triangle isosceles, without post-ocellar sulcus.</p><p><italic>Mesosoma</italic>. Mesosoma with small and shallow punctures, and gradually sparser from pronotum to metanotum. Pronotum with distinct anterior and posterior pit rows, with two median pits of posterior pit row considerably larger than the others (<xref ref-type="fig" rid="F12">Plate 12C</xref>); longitudinal median sulcus incomplete, and somewhat foveate. Mesoscutum with notauli complete; parapsidal lines nearly complete; admedian lines incomplete, 1/8 length of notauli (<xref ref-type="fig" rid="F12">Plate 12C</xref>); axillary trough longitudinally striate. Mesopleuron with strong foveate V-shape loop (<xref ref-type="fig" rid="F12">Plate 12D</xref>). A transverse foveate sulcus present between mesoscutellum and metanotum (<xref ref-type="fig" rid="F12">Plate 12E</xref>). Metanotum with a big, deep and triangular anteromedian pit, with two foveae along the posterior margin; axillary trough with several oblique wrinkles (<xref ref-type="fig" rid="F12">Plate 12E</xref>). Metapleuron polished, with big and triangular pit on upper part (<xref ref-type="fig" rid="F12">Plate 12D</xref>). Dorsal surface of propodeum rectangular, with width longer than length (L:  W = 1:  3), reticulate, with aligned areolae along the anterior and lateral margins. Propodeal angles big and blunt produced obliquely (<xref ref-type="fig" rid="F12">Plate 12E</xref>).</p><p><italic>Metasoma</italic>. T-I with small and sparse punctures. T-II–T-IV with bigger and denser punctures (<xref ref-type="fig" rid="F12">Plate 12F</xref>). Punctures on T-IV double than those on T-II and T-III, with bigger punctures deeply incised. T-IV with apex medially incised.</p><p><italic>Pubescence</italic>. Head with short (0.5–1.0 MOD), sparse and brownish hairs, scattered on clypeus and posterior half of vertex. Metasoma nearly without hairs dorsally, with only few very short (0.5 MOD) hairs laterally.</p><p><italic>Colouration</italic>. Head and mesosoma metallic blue, with purple reflections. Mandibles testaceous, with teeth blackish-brown. Antennae black, with scapes and pedicels metallic blue, ventral sides of F-IV to F-XI testaceous. Tegulae metallic blue, with brown tint. Legs metallic blue, with ventral side of tibiae and tarsi brown. Metasoma metallic bluish-purple.</p><p><italic>Male</italic>. Body length 6.1–6.7 mm (<xref ref-type="fig" rid="F13">Plate 13A</xref>). Forewing length 3.6–4.3 mm. Differing from female as follows: pronotum with longitudinal median sulcus deeper (<xref ref-type="fig" rid="F13">Plate 13C</xref>); posterior pit row less distinct, with median pair of pits bigger than the others (<xref ref-type="fig" rid="F13">Plate 13C</xref>); body largely purple with metallic blue reflections (<xref ref-type="fig" rid="F13">Plate 13B</xref>, <xref ref-type="fig" rid="F13">13D–F</xref>).</p><p><italic>Variation</italic>. <italic>Females</italic>. Body length 5.8–8.2 mm. Forewing length 3.6–5.0 mm. Clypeus almost truncate medially, with distinct acute teeth at corners. Males. Body length 6.1–6.7 mm. Forewing length: 3.6–4.3 mm. Body largely purple with metallic blue reflections.</p><fig id="F12" position="float" orientation="portrait"><label>Plate 12.</label><caption><p><italic><tp:taxon-name>Cleptes sjostedti</tp:taxon-name></italic> Hammer, 1950, female from Hunan. <bold>A</bold> Habitus dorsal <bold>B</bold> Head anterior <bold>C</bold> Pronotum and mesoscutum dorsal <bold>D</bold> Mesopleuron and metapleuron lateral <bold>E</bold> Mesoscutellum, metanotum and propodeum dorsal <bold>F</bold> Metasoma dorsal. Scale bars in mm.</p></caption><graphic xmlns:xlink="http://www.w3.org/1999/xlink" xlink:href="ZooKeys-362-055-g012.jpg" position="float" orientation="portrait" xlink:type="simple"/></fig><fig id="F13" position="float" orientation="portrait"><label>Plate 13.</label><caption><p><italic><tp:taxon-name>Cleptes sjostedti</tp:taxon-name></italic> Hammer, 1950, male from Zhejiang. <bold>A</bold> Habitus dorsal <bold>B</bold> Head anterior <bold>C</bold> Head, pronotum and mesoscutum dorsal <bold>D</bold> Mesopleuron and metapleuron lateral <bold>E</bold> Mesoscutum, mesoscutellum, metanotum and propodeum dorsal <bold>F</bold> Metasoma dorsal. Scale bars in mm.</p></caption><graphic xmlns:xlink="http://www.w3.org/1999/xlink" xlink:href="ZooKeys-362-055-g013.jpg" position="float" orientation="portrait" xlink:type="simple"/></fig></tp:treatment-sec><tp:treatment-sec sec-type="Distribution"><title>Distribution.</title><p>China (Jiangsu, Anhui, Zhejiang, Taiwan, Hunan, Guangdong, Yunnan); Korea.</p></tp:treatment-sec><tp:treatment-sec sec-type="Biology"><title>Biology.</title><p>Parasitoid of <tp:taxon-name>Diprionidae</tp:taxon-name>. Collected from May, June, August and October at 1548 m to 1959 m.</p></tp:treatment-sec><tp:treatment-sec sec-type="Remarks"><title>Remarks.</title><p><italic><tp:taxon-name>Cleptes sjostedti</tp:taxon-name></italic> Hammer belongs to the <italic>fudzi</italic> species-group (<xref ref-type="bibr" rid="B24">Móczár 1998a</xref>). The correct writing of the name is <italic>sjostedti</italic> and not <italic>sjoestedti</italic> as reported in <xref ref-type="bibr" rid="B24">Móczár (1998a)</xref>. The species was dedicated to Yngve Sjöstedt, former director of the Naturhistoriska Riksmuseum in Stockholm. According to the ICZN (Art. 32.5.2.1) only in the case of a German name would the correct form be <italic>sjoestedti</italic>.</p></tp:treatment-sec><ref-list><ref id="B11"><mixed-citation xmlns:xlink="http://www.w3.org/1999/xlink" xlink:type="simple"><person-group><name name-style="western"><surname>Kimsey</surname><given-names>LS</given-names></name><name name-style="western"><surname>Bohart</surname><given-names>RM</given-names></name></person-group> (<year>1991</year>) <article-title>The Chrysidid Wasps of the World.</article-title><publisher-name>Oxford University Press</publisher-name>, <publisher-loc>New York</publisher-loc>, <lpage>652</lpage> pp.</mixed-citation></ref><ref id="B24"><mixed-citation xmlns:xlink="http://www.w3.org/1999/xlink" xlink:type="simple"><person-group><name name-style="western"><surname>Móczár</surname><given-names>L</given-names></name></person-group> (<year>1998a</year>) <article-title>Revision of the <italic>Cleptes (Holocleptes)</italic> species of the World.</article-title><source>Acta Zoologica</source><volume>43</volume>(<issue>4</issue>): <fpage>323</fpage>-<lpage>343</lpage>.</mixed-citation></ref></ref-list></tp:taxon-treatment>
