# Supplementary material for: Revision of the Chinese Cleptes (Hymenoptera, Chrysididae) with description of new species
Source: Zookeys. 2013 Dec 13;(362):55–96. doi: 10.3897/zookeys.362.6175 (PMC3867106; doi:10.3897/zookeys.362.6175)
Supplement: XML Treatment for Cleptes taiwanus [file zookeys.362.6175-treatment15.xml]

<!DOCTYPE tp:taxon-treatment
  PUBLIC "-//TaxonX//DTD Taxonomic Treatment Publishing DTD v0 20100105//EN" "tax-treatment-NSO.dtd">
<tp:taxon-treatment xmlns:tp="http://www.plazi.org/taxpub"><tp:treatment-meta><mixed-citation publication-type="journal"><person-group><name><surname>Wei</surname><given-names>Na-sen</given-names></name><name><surname>Rosa</surname><given-names>Paolo</given-names></name><name><surname>Xu</surname><given-names>Zai-fu</given-names></name></person-group><article-title>Revision of the Chinese <italic>Cleptes</italic> (Hymenoptera, Chrysididae) with description of new species</article-title><source>Zookeys</source><day>13</day><month>12</month><year>2013</year><volume>2013</volume><issue>362</issue><fpage>55</fpage><lpage>96</lpage><pub-id pub-id-type="doi">10.3897/zookeys.362.6175</pub-id></mixed-citation></tp:treatment-meta><tp:nomenclature><tp:taxon-name>
                        <tp:taxon-name-part taxon-name-part-type="genus">Cleptes</tp:taxon-name-part>
                        <tp:taxon-name-part taxon-name-part-type="species">taiwanus</tp:taxon-name-part>
                        <object-id xmlns:xlink="http://www.w3.org/1999/xlink" xlink:type="simple">http://species-id.net/wiki/Cleptes_taiwanus</object-id>
                    </tp:taxon-name><tp:taxon-authority>Tsuneki, 1982</tp:taxon-authority><tp:nomenclature-citation-list><tp:nomenclature-citation><tp:taxon-name>Cleptes taiwanus</tp:taxon-name><comment> Tsuneki, 1982: 2; <xref ref-type="bibr" rid="B27">Móczár 2000a</xref>: 329.</comment></tp:nomenclature-citation></tp:nomenclature-citation-list></tp:nomenclature><tp:treatment-sec sec-type="Material examined"><title>Material examined.</title><p>None.</p></tp:treatment-sec><tp:treatment-sec sec-type="Diagnosis"><title>Diagnosis.</title><p>Body mostly metallic greenish-blue, with propodeum, part of mesonotum and partly T-I–IV purple. Tegulae metallic greenish-blue basally, brown apically with purple tint. Lower margin of clypeus with acute teeth at corners. Ocellar triangle isosceles. Parapsidal lines complete. Metanotum with an anteromedian pit and a broad fovea along the posterior margin (<xref ref-type="bibr" rid="B36">Tsuneki 1982</xref>; <xref ref-type="bibr" rid="B27">Móczár 2000a</xref>).</p></tp:treatment-sec><tp:treatment-sec sec-type="Distribution"><title>Distribution.</title><p>Oriental part of China (Taiwan).</p></tp:treatment-sec><tp:treatment-sec sec-type="Biology"><title>Biology.</title><p>Collected in August.</p></tp:treatment-sec><tp:treatment-sec sec-type="Taxonomic remarks"><title>Taxonomic remarks.</title><p><italic><tp:taxon-name>Cleptes taiwanus</tp:taxon-name></italic> Tsuneki belongs to <italic>asianus</italic> species-group (<xref ref-type="bibr" rid="B27">Móczár 2000a</xref>).</p></tp:treatment-sec><ref-list><ref id="B27"><mixed-citation xmlns:xlink="http://www.w3.org/1999/xlink" xlink:type="simple"><person-group><name name-style="western"><surname>Móczár</surname><given-names>L</given-names></name></person-group> (<year>2000a</year>) <article-title>Revision of the <italic>Cleptesasianus</italic> and <italic>townesi</italic> groups of the World (Hymenoptera, Chrysididae, Cleptinae).</article-title><source>Acta Zoologica Academiae Scientiarum Hungaricae</source><volume>46</volume>(<issue>4</issue>): <fpage>319</fpage>-<lpage>331</lpage>.</mixed-citation></ref><ref id="B36"><mixed-citation xmlns:xlink="http://www.w3.org/1999/xlink" xlink:type="simple"><person-group><name name-style="western"><surname>Tsuneki</surname><given-names>K</given-names></name></person-group> (<year>1982</year>) <article-title>Two new species of <italic>Cleptes</italic> from Thailand and Formosa (Hymenoptera, Chrysididae).</article-title><source>Special Publications of the Japan Hymenopterists Associations</source><volume>23</volume>: <fpage>1</fpage>-<lpage>2</lpage>.</mixed-citation></ref></ref-list></tp:taxon-treatment>
