# Supplementary material for: Revision of the Chinese Cleptes (Hymenoptera, Chrysididae) with description of new species
Source: Zookeys. 2013 Dec 13;(362):55–96. doi: 10.3897/zookeys.362.6175 (PMC3867106; doi:10.3897/zookeys.362.6175)
Supplement: XML Treatment for Cleptes tibetensis [file zookeys.362.6175-treatment16.xml]

<!DOCTYPE tp:taxon-treatment
  PUBLIC "-//TaxonX//DTD Taxonomic Treatment Publishing DTD v0 20100105//EN" "tax-treatment-NSO.dtd">
<tp:taxon-treatment xmlns:tp="http://www.plazi.org/taxpub"><tp:treatment-meta><mixed-citation publication-type="journal"><person-group><name><surname>Wei</surname><given-names>Na-sen</given-names></name><name><surname>Rosa</surname><given-names>Paolo</given-names></name><name><surname>Xu</surname><given-names>Zai-fu</given-names></name></person-group><article-title>Revision of the Chinese <italic>Cleptes</italic> (Hymenoptera, Chrysididae) with description of new species</article-title><source>Zookeys</source><day>13</day><month>12</month><year>2013</year><volume>2013</volume><issue>362</issue><fpage>55</fpage><lpage>96</lpage><pub-id pub-id-type="doi">10.3897/zookeys.362.6175</pub-id></mixed-citation></tp:treatment-meta><tp:nomenclature><tp:taxon-name>
                        <tp:taxon-name-part taxon-name-part-type="genus">Cleptes</tp:taxon-name-part>
                        <tp:taxon-name-part taxon-name-part-type="species">tibetensis</tp:taxon-name-part>
                        <object-id xmlns:xlink="http://www.w3.org/1999/xlink" content-type="zoobank" xlink:type="simple">http://zoobank.org/5C856F83-1F7D-4752-A0E0-D19E3D51659C</object-id>
                        <object-id xmlns:xlink="http://www.w3.org/1999/xlink" xlink:type="simple">http://species-id.net/wiki/Cleptes_tibetensis</object-id>
                    </tp:taxon-name><tp:taxon-status xmlns:xlink="http://www.w3.org/1999/xlink" xlink:type="simple">sp. n.</tp:taxon-status><xref ref-type="fig" rid="F14">Plate 14</xref></tp:nomenclature><tp:treatment-sec sec-type="Material examined"><title>Material examined.</title><p>Holotype ♂ (SCAU), Tibet, Pailongxiang, Daxiagu (<named-content xmlns:xlink="http://www.w3.org/1999/xlink" content-type="dwc:verbatimCoordinates" xlink:type="simple">30°1'10.56"N, 94°59'49.92"E</named-content>), 2054 m, 15.VI.2009, Mei-cai Wei leg., No. SCAU-C0003.</p></tp:treatment-sec><tp:treatment-sec sec-type="Diagnosis"><title>Diagnosis.</title><p><italic><tp:taxon-name>Cleptes tibetensis</tp:taxon-name></italic> sp. n. is similar to <italic><tp:taxon-name>Cleptes crassiceps</tp:taxon-name></italic> Tsuneki, <italic><tp:taxon-name>Cleptes metallicorpus</tp:taxon-name></italic> Ha, Lee &amp; Kim, and <italic><tp:taxon-name>Cleptes villosus</tp:taxon-name></italic> sp. n. based on the posterior pit row on pronotum, V-shape loop on mesopleuron, and short propodeal angles. However, it can be distinguished by the combination of the following characteristics: metallic bluish-purple metasoma (metasoma black, only partly with metallic reflections in <italic><tp:taxon-name>Cleptes crassiceps</tp:taxon-name></italic>); absence of frontal sulcus (present in <italic><tp:taxon-name>Cleptes crassiceps</tp:taxon-name></italic>, <italic><tp:taxon-name>Cleptes metallicorpus</tp:taxon-name></italic> and <italic><tp:taxon-name>Cleptes villosus</tp:taxon-name></italic> sp. n.); lower margin of clypeus with acute teeth at corners (absent in <italic><tp:taxon-name>Cleptes crassiceps</tp:taxon-name></italic> and <italic><tp:taxon-name>Cleptes villosus</tp:taxon-name></italic> sp. n.); mandibles without striatopunctures (with striatopunctures in <italic><tp:taxon-name>Cleptes metallicorpus</tp:taxon-name></italic>); metanotum with transverse depression anteriorly (absent in <italic><tp:taxon-name>Cleptes crassiceps</tp:taxon-name></italic>, <italic><tp:taxon-name>Cleptes metallicorpus</tp:taxon-name></italic>, and <italic><tp:taxon-name>Cleptes villosus</tp:taxon-name></italic> sp. n.); metanotum with a broad fovea along the posterior margin (with two foveae along the posterior margin in <italic><tp:taxon-name>Cleptes metallicorpus</tp:taxon-name></italic>).</p></tp:treatment-sec><tp:treatment-sec sec-type="Description"><title>Description.</title><p><italic>Male</italic>. Holotype. Body length 6.7 mm (<xref ref-type="fig" rid="F14">Plate 14A</xref>). Forewing length 5.6 mm. HW:  HH:  HL = 18.8:  12.5:  10.5. POL:  OOL:  OCL = 5:  9.8:  12.3. MS = 0.9 MOD. Width of clypeal lower margin = 1 ASD. L/W of Ped, F-I, F-II, and F-III are 1.5, 2.1, 1.7, and 1.7, respectively.</p><p><italic>Head</italic>. Face, ocellar area and vertex with small and sparse punctures (1–5 PD). Clypeus with lower margin slightly convex medially, with acute teeth at corners. Frontal sulcus absent (<xref ref-type="fig" rid="F14">Plate 14B</xref>). Mandibles with sparse punctures. Ocellar triangle equilateral, without post-ocellar sulcus.</p><p><italic>Mesosoma</italic>. Mesosoma with punctures similar to those on vertex. Pronotum with distinct anterior and posterior pit rows (<xref ref-type="fig" rid="F14">Plate 14C</xref>); without longitudinal median sulcus (<xref ref-type="fig" rid="F14">Plate 14C</xref>). Mesoscutum with notauli complete; parapsidal lines nearly complete; admedian lines incomplete, 1/6 length of notauli (<xref ref-type="fig" rid="F14">Plate 14C</xref>); axillary trough smooth. Mesopleuron with distinct V-shape loop (<xref ref-type="fig" rid="F14">Plate 14D</xref>). Metanotum with transverse depression anteriorly, with a small and oval anteromedian pit; with a broad fovea along the posterior margin; axillary trough smooth and polished (<xref ref-type="fig" rid="F14">Plate 14E</xref>). Metapleuron polished, with some indistinct transverse wrinkles on upper part (<xref ref-type="fig" rid="F14">Plate 14D</xref>). Dorsal surface of propodeum with irregular ridges; lateral margins parallel. Propodeal angles short and stumpy (<xref ref-type="fig" rid="F14">Plate 14E</xref>).</p><p><italic>Metasoma</italic>. T-I and T-V impunctate. T-II–T-IV with dense punctures (<xref ref-type="fig" rid="F14">Plate 14F</xref>). Punctures on T-III denser than those on T-II and T-IV.</p><p><italic>Pubescence</italic>. Head with long (1.0–1.3 MOD), sparse and whitish hairs. Metasoma laterally and on T-III and T-IV also dorsally with long (1.5–2.0 MOD) and whitish hairs.</p><p><italic>Colouration</italic>.  Face and clypeus yellowish-green. Vertex metallic green, with purple tints. Mandibles metallic green, with teeth blackish-brown. Antennae blackish-brown, with scapes and pedicels metallic green. Mesosoma mostly metallic green, with some purple tints. Tegulae metallic green. Legs metallic green, with tarsi testaceous. Metasoma metallic bluish-purple, with T-I yellowish-green tints anteriorly, with T-I bluish-green tints laterally; T-V black.</p><p><italic>Female</italic>. Unknown.</p><fig id="F14" position="float" orientation="portrait"><label>Plate 14.</label><caption><p><italic><tp:taxon-name>Cleptes tibetensis</tp:taxon-name></italic> sp. n.,holotype,male<bold>. A</bold> Habitus dorsal <bold>B</bold> Head anterior <bold>C</bold> Pronotum and mesoscutum dorsal <bold>D</bold> Mesopleuron and metapleuron lateral <bold>E</bold> Mesoscutellum, metanotum and propodeum dorsal <bold>F</bold> Metasoma dorsal. Scale bars in mm.</p></caption><graphic xmlns:xlink="http://www.w3.org/1999/xlink" xlink:href="ZooKeys-362-055-g014.jpg" position="float" orientation="portrait" xlink:type="simple"/></fig></tp:treatment-sec><tp:treatment-sec sec-type="Distribution"><title>Distribution.</title><p>China (Tibet).</p></tp:treatment-sec><tp:treatment-sec sec-type="Biology"><title>Biology.</title><p>Collected in June at 2054 m.</p></tp:treatment-sec><tp:treatment-sec sec-type="Etymology"><title>Etymology.</title><p>The species is named after the type locality.</p></tp:treatment-sec><tp:treatment-sec sec-type="Remarks"><title>Remarks.</title><p>According to <xref ref-type="bibr" rid="B27">Móczár (2000a)</xref>, <italic><tp:taxon-name>Cleptes tibetensis</tp:taxon-name></italic> sp. n. belongs to the <italic>asianus</italic> species-group based on the two distinct pit rows on pronotum, longitudinal median sulcus absent, and mesopleuron with V-shape loop.</p></tp:treatment-sec><ref-list><ref id="B27"><mixed-citation xmlns:xlink="http://www.w3.org/1999/xlink" xlink:type="simple"><person-group><name name-style="western"><surname>Móczár</surname><given-names>L</given-names></name></person-group> (<year>2000a</year>) <article-title>Revision of the <italic>Cleptesasianus</italic> and <italic>townesi</italic> groups of the World (Hymenoptera, Chrysididae, Cleptinae).</article-title><source>Acta Zoologica Academiae Scientiarum Hungaricae</source><volume>46</volume>(<issue>4</issue>): <fpage>319</fpage>-<lpage>331</lpage>.</mixed-citation></ref></ref-list></tp:taxon-treatment>
