# Supplementary material for: Revision of the Chinese Cleptes (Hymenoptera, Chrysididae) with description of new species
Source: Zookeys. 2013 Dec 13;(362):55–96. doi: 10.3897/zookeys.362.6175 (PMC3867106; doi:10.3897/zookeys.362.6175)
Supplement: XML Treatment for Cleptes townesi [file zookeys.362.6175-treatment17.xml]

<!DOCTYPE tp:taxon-treatment
  PUBLIC "-//TaxonX//DTD Taxonomic Treatment Publishing DTD v0 20100105//EN" "tax-treatment-NSO.dtd">
<tp:taxon-treatment xmlns:tp="http://www.plazi.org/taxpub"><tp:treatment-meta><mixed-citation publication-type="journal"><person-group><name><surname>Wei</surname><given-names>Na-sen</given-names></name><name><surname>Rosa</surname><given-names>Paolo</given-names></name><name><surname>Xu</surname><given-names>Zai-fu</given-names></name></person-group><article-title>Revision of the Chinese <italic>Cleptes</italic> (Hymenoptera, Chrysididae) with description of new species</article-title><source>Zookeys</source><day>13</day><month>12</month><year>2013</year><volume>2013</volume><issue>362</issue><fpage>55</fpage><lpage>96</lpage><pub-id pub-id-type="doi">10.3897/zookeys.362.6175</pub-id></mixed-citation></tp:treatment-meta><tp:nomenclature><tp:taxon-name>
                        <tp:taxon-name-part taxon-name-part-type="genus">Cleptes</tp:taxon-name-part>
                        <tp:taxon-name-part taxon-name-part-type="species">townesi</tp:taxon-name-part>
                        <object-id xmlns:xlink="http://www.w3.org/1999/xlink" xlink:type="simple">http://species-id.net/wiki/Cleptes_townesi</object-id>
                    </tp:taxon-name><tp:taxon-authority>Kimsey, 1987</tp:taxon-authority><xref ref-type="fig" rid="F15">Plate 15</xref><tp:nomenclature-citation-list><tp:nomenclature-citation><tp:taxon-name>Cleptes townesi</tp:taxon-name><comment> Kimsey, 1987: 58; <xref ref-type="bibr" rid="B11">Kimsey and Bohart 1991</xref>: 64; <xref ref-type="bibr" rid="B27">Móczár 2000a</xref>: 330.</comment></tp:nomenclature-citation></tp:nomenclature-citation-list></tp:nomenclature><tp:treatment-sec sec-type="Material examined"><title>Material examined.</title><p>2 ♂ (SCAU), Zhejiang, Hangzhou (<named-content xmlns:xlink="http://www.w3.org/1999/xlink" content-type="dwc:verbatimCoordinates" xlink:type="simple">30°16'32.72"N, 120°9'16.38"E</named-content>), 21.V.1981, Yun Ma leg., No. 810679; 1 ♂ (SCAU), Fujian, Chong’an, Mt. Wuyi, Jiuqu (<named-content xmlns:xlink="http://www.w3.org/1999/xlink" content-type="dwc:verbatimCoordinates" xlink:type="simple">27°39'12.88"N, 117°56'24.43"E</named-content>), 27.IV.1984, Xiu-fu Zhao leg., No. 20007514.</p></tp:treatment-sec><tp:treatment-sec sec-type="Diagnosis"><title>Diagnosis.</title><p>Metallic blue reflection restricted to face. Pronotum with anterior pit row distinct and posterior pit row absent. Mesopleuron polished, with sparse, shallow and aligned punctures on anterior half, with short scrobal sulcus. Metanotum without anteromedian pit, with a broad fovea along the posterior margin. T-V with posterior margin emarginate medially.</p></tp:treatment-sec><tp:treatment-sec sec-type="Description"><title>Description.</title><p>Redescribed after a male from Zhejiang.  Body length 5.6 mm (<xref ref-type="fig" rid="F15">Plate 15A</xref>). Forewing length 4.6 mm. HW:  HH:  HL = 13.5:  10:  5.5. POL:  OOL:  OCL = 9.5:  16.5:  15.5. MS = 0.6 MOD. Width of clypeal lower margin = 1.7 ASD. L/W of Ped, F-I, F-II, and F-III are 1.2, 2.6, 2.0, and 2.1, respectively.</p><p><italic>Head</italic>. Face and vertex with small and sparse punctures (0.5–1.0 PD). Clypeus with lower margin truncate, without acute teeth at corners. Frontal sulcus complete (<xref ref-type="fig" rid="F15">Plate 15B</xref>). Mandibles mostly polished, with few punctures and four teeth. Ocellar area with punctures similar to those on vertex but denser (0.5 PD). Ocellar triangles isosceles, almost equilateral, bulging in frontal view, without post-ocellar sulcus.</p><p><italic>Mesosoma</italic>. Pronotum with shallow and sparse punctures (1–2 PD). Pronotum with anterior pit row distinct and posterior pit row absent (<xref ref-type="fig" rid="F15">Plate 15C</xref>); without longitudinal median sulcus (<xref ref-type="fig" rid="F15">Plate 15C</xref>). Mesonotum and metanotum with smaller punctures than those on pronotum. Mesoscutum with notauli complete; parapsidal lines incomplete, 3/4 length of notauli; admedian lines incomplete, 1/4 length of notauli (<xref ref-type="fig" rid="F15">Plate 15C</xref>); axillary trough weakly reticulate. Mesopleuron polished, with sparse, shallow and aligned punctures on anterior half, with scrobal sulcus short (<xref ref-type="fig" rid="F15">Plate 15D</xref>). A foveate transverse sulcus present between mesoscutellum and metanotum (<xref ref-type="fig" rid="F15">Plate 15E</xref>). Metanotum without anteromedian pit, with a broad fovea along the posterior margin; axillary trough with few weak and oblique transverse wrinkles (<xref ref-type="fig" rid="F15">Plate 15E</xref>). Metapleuron mostly smooth and polished (<xref ref-type="fig" rid="F15">Plate 15D</xref>). Dorsal surface of propodeum irregularly reticulate; lateral margins parallel. Propodeal angles short and stumpy, slightly divergent (<xref ref-type="fig" rid="F15">Plate 15E</xref>).</p><p><italic>Metasoma</italic>. T-I and T-V nearly impunctate. T-II with sparse punctures. T-III and T-IV with dense punctures (<xref ref-type="fig" rid="F15">Plate 15F</xref>). T-V with posterior margin emarginate medially.</p><p><italic>Pubescence</italic>. Head on vertex with long (1.0–1.5 MOD), sparse and brownish hairs. Metasoma on T-I and T-II laterally, on T-III to T-V laterally and dorsally with long (1.0–1.5 MOD) and brownish hairs.</p><p><italic>Colouration</italic>. Metallic blue reflections restricted to face. Vertex and mesosoma black, without metallic reflections. Mandibles brown, with teeth testaceous. Antennae blackish-brown, with scapes and pedicels brown. Tegulae brown. Legs brown, with coxae and trochanters testaceous. Metasoma brown.</p><p><italic>Variation</italic>. Body length 5.6–6.7 mm. Forewing length 4.4–5.1 mm.</p><p><italic>Female</italic>. Unknown.</p><fig id="F15" position="float" orientation="portrait"><label>Plate 15.</label><caption><p><italic><tp:taxon-name>Cleptes townesi</tp:taxon-name></italic> Kimsey, 1987, male from Zhejiang. <bold>A</bold> Habitus lateral <bold>B</bold> Head anterior <bold>C</bold> Head, pronotum and mesoscutum dorsal <bold>D</bold> Mesopleuron and metapleuron lateral <bold>E</bold> Mesoscutellum, metanotum and propodeum dorsal <bold>F</bold> Metasoma dorsal. Scale bars in mm.</p></caption><graphic xmlns:xlink="http://www.w3.org/1999/xlink" xlink:href="ZooKeys-362-055-g015.jpg" position="float" orientation="portrait" xlink:type="simple"/></fig></tp:treatment-sec><tp:treatment-sec sec-type="Distribution"><title>Distribution.</title><p>Oriental part of China (Zhejiang, Fujian, Taiwan).</p></tp:treatment-sec><tp:treatment-sec sec-type="Biology"><title>Biology.</title><p>Collected in April and May.</p></tp:treatment-sec><tp:treatment-sec sec-type="Remarks"><title>Remarks.</title><p><italic><tp:taxon-name>Cleptes townesi</tp:taxon-name></italic> Kimsey belongs to the <italic>townesi</italic> species-group (<xref ref-type="bibr" rid="B27">Móczár 2000a</xref>).</p></tp:treatment-sec><ref-list><ref id="B11"><mixed-citation xmlns:xlink="http://www.w3.org/1999/xlink" xlink:type="simple"><person-group><name name-style="western"><surname>Kimsey</surname><given-names>LS</given-names></name><name name-style="western"><surname>Bohart</surname><given-names>RM</given-names></name></person-group> (<year>1991</year>) <article-title>The Chrysidid Wasps of the World.</article-title><publisher-name>Oxford University Press</publisher-name>, <publisher-loc>New York</publisher-loc>, <lpage>652</lpage> pp.</mixed-citation></ref><ref id="B27"><mixed-citation xmlns:xlink="http://www.w3.org/1999/xlink" xlink:type="simple"><person-group><name name-style="western"><surname>Móczár</surname><given-names>L</given-names></name></person-group> (<year>2000a</year>) <article-title>Revision of the <italic>Cleptesasianus</italic> and <italic>townesi</italic> groups of the World (Hymenoptera, Chrysididae, Cleptinae).</article-title><source>Acta Zoologica Academiae Scientiarum Hungaricae</source><volume>46</volume>(<issue>4</issue>): <fpage>319</fpage>-<lpage>331</lpage>.</mixed-citation></ref></ref-list></tp:taxon-treatment>
