# Supplementary material for: Revision of the Chinese Cleptes (Hymenoptera, Chrysididae) with description of new species
Source: Zookeys. 2013 Dec 13;(362):55–96. doi: 10.3897/zookeys.362.6175 (PMC3867106; doi:10.3897/zookeys.362.6175)
Supplement: XML Treatment for Cleptes villosus [file zookeys.362.6175-treatment18.xml]

<!DOCTYPE tp:taxon-treatment
  PUBLIC "-//TaxonX//DTD Taxonomic Treatment Publishing DTD v0 20100105//EN" "tax-treatment-NSO.dtd">
<tp:taxon-treatment xmlns:tp="http://www.plazi.org/taxpub"><tp:treatment-meta><mixed-citation publication-type="journal"><person-group><name><surname>Wei</surname><given-names>Na-sen</given-names></name><name><surname>Rosa</surname><given-names>Paolo</given-names></name><name><surname>Xu</surname><given-names>Zai-fu</given-names></name></person-group><article-title>Revision of the Chinese <italic>Cleptes</italic> (Hymenoptera, Chrysididae) with description of new species</article-title><source>Zookeys</source><day>13</day><month>12</month><year>2013</year><volume>2013</volume><issue>362</issue><fpage>55</fpage><lpage>96</lpage><pub-id pub-id-type="doi">10.3897/zookeys.362.6175</pub-id></mixed-citation></tp:treatment-meta><tp:nomenclature><tp:taxon-name>
                        <tp:taxon-name-part taxon-name-part-type="genus">Cleptes</tp:taxon-name-part>
                        <tp:taxon-name-part taxon-name-part-type="species">villosus</tp:taxon-name-part>
                        <object-id xmlns:xlink="http://www.w3.org/1999/xlink" content-type="zoobank" xlink:type="simple">http://zoobank.org/F4FC46FB-2B2F-4195-BA3A-B0FB02A5BE56</object-id>
                        <object-id xmlns:xlink="http://www.w3.org/1999/xlink" xlink:type="simple">http://species-id.net/wiki/Cleptes_villosus</object-id>
                    </tp:taxon-name><tp:taxon-status xmlns:xlink="http://www.w3.org/1999/xlink" xlink:type="simple">sp. n.</tp:taxon-status><xref ref-type="fig" rid="F16">Plate 16</xref></tp:nomenclature><tp:treatment-sec sec-type="Material examined"><title>Material examined.</title><p>Holotype ♂ (SCAU), Guizhou, Suiyang, Kuankuoshui National Nature Reserve (<named-content xmlns:xlink="http://www.w3.org/1999/xlink" content-type="dwc:verbatimCoordinates" xlink:type="simple">28°1'23.16"N, 107°7'45.29"E</named-content>), 8.VI.2010, Jie Zeng leg., No. SCAU-C0006. Paratype: 1 ♂ (ZJUH), Guizhou, Daozhen, Dashahe, Xiannvdong (<named-content xmlns:xlink="http://www.w3.org/1999/xlink" content-type="dwc:verbatimCoordinates" xlink:type="simple">29°2'38.19"N, 107°30'31.13"E</named-content>), 644 m, 24.VIII.2004, Shu-jun Wei leg., No. 20047405.</p></tp:treatment-sec><tp:treatment-sec sec-type="Diagnosis"><title>Diagnosis.</title><p><italic><tp:taxon-name>Cleptes villosus</tp:taxon-name></italic> sp. n. is similar to <italic><tp:taxon-name>Cleptes metallicorpus</tp:taxon-name></italic> Ha, Lee &amp; Kim, <italic><tp:taxon-name>Cleptes taiwanus</tp:taxon-name></italic> Tsuneki, <italic><tp:taxon-name>Cleptes thaiensis</tp:taxon-name></italic> Tsuneki and <italic><tp:taxon-name>Cleptes tibetensis</tp:taxon-name></italic> sp. n. based on the mesopleuron with V-shape loop, metanotum with an anteromedian pit and short propodeal angles. However, it can be separated by the combination of the following characteristics: the metallic bluish-green body (purple with greenish golden or blue tints in <italic><tp:taxon-name>Cleptes thaiensis</tp:taxon-name></italic>); lower margin of clypeus without acute teeth (present in <italic><tp:taxon-name>Cleptes metallicorpus</tp:taxon-name></italic>, <italic><tp:taxon-name>Cleptes taiwanus</tp:taxon-name></italic> and <italic><tp:taxon-name>Cleptes tibetensis</tp:taxon-name></italic> sp. n.); mandibles without striatopunctures (with distinct striatopunctures in <italic><tp:taxon-name>Cleptes metallicorpus</tp:taxon-name></italic>); ocellar triangle equilateral, without post-ocellar sulcus (ocellar triangle isosceles in <italic><tp:taxon-name>Cleptes metallicorpus</tp:taxon-name></italic> and <italic><tp:taxon-name>Cleptes taiwanus</tp:taxon-name></italic>, with post-ocellar sulcus in <italic><tp:taxon-name>Cleptes taiwanus</tp:taxon-name></italic>); and long, dense hairs on head and mesosoma.</p></tp:treatment-sec><tp:treatment-sec sec-type="Description"><title>Description.</title><p><italic>Male</italic>. Holotype. Body length 6.4 mm (<xref ref-type="fig" rid="F16">Plate 16A</xref>). Forewing length 5.0 mm. HW:  HH:  HL = 21:  13:  8.8. POL:  OOL:  OCL = 5.5:  7.8:  12. MS = 1 MOD. Width of clypeal lower margin = 1 ASD. L/W of Ped, F-I, F-II, and F-III are 1.6, 1.8, 1.7, and 1.4, respectively.</p><p><italic>Head</italic>. Face and ocellar area with small, shallow and dense punctures (0.5–1.0 PD). Clypeus with lower margin truncate, without acute teeth at corners. Frontal sulcus complete but weak (<xref ref-type="fig" rid="F16">Plate 16B</xref>). Mandibles with sparse punctures and four teeth. Ocellar triangle equilateral, without post-ocellar sulcus. Vertex with shallower and sparser punctures (1.0–1.5 PD).</p><p><italic>Mesosoma</italic>. Mesosoma with small and sparse punctures (1.5–3.0 PD). Pronotum with distinct anterior and posterior pit rows (<xref ref-type="fig" rid="F16">Plate 16C</xref>); without longitudinal median sulcus (<xref ref-type="fig" rid="F16">Plate 16C</xref>). Mesoscutum with notauli complete; parapsidal lines nearly complete; admedian lines incomplete, 1/3 length of notauli (<xref ref-type="fig" rid="F16">Plate 16C</xref>); axillary trough smooth. Mesopleuron with foveate V-shape loop (<xref ref-type="fig" rid="F16">Plate 16D</xref>). Metanotum with a small and oval anteromedian pit, with two medially fused foveae along the posterior margin; axillary trough smooth (<xref ref-type="fig" rid="F16">Plate 16E</xref>). Metapleuron mostly smooth and polished (<xref ref-type="fig" rid="F16">Plate 16D</xref>). Dorsal surface of propodeum irregularly reticulate. Propodeal angles short and blunt (<xref ref-type="fig" rid="F16">Plate 16E</xref>).</p><p><italic>Metasoma</italic>. Posterior margin of each segment of metasoma impunctate. T-I and T-V nearly impunctate. T-II with small and dense punctures, only scattered on anterior 2/3 (<xref ref-type="fig" rid="F16">Plate 16F</xref>). T-III with punctures twice as dense as on T-II, with very small dots in intervals between the larger punctures. T-IV with punctures on slightly sparser than on T-III.</p><p><italic>Pubescence</italic>. Head with long (1.5 MOD), dense and white hairs. Mesosoma with long (1.5–2.0 MOD), dense and whitish hairs. Metasoma laterally on T-I and T-II and on T-III with long (1.5–2.0 MOD), sparse and white hairs; T-IV with short (0.5–0.8 MOD) and sparse hairs; T-V with only few short (0.5–0.8 MOD) hairs.</p><p><italic>Colouration</italic>. Body mostly metallic bluish-green, with vertex mostly purple and with metallic blue tints. Mandibles metallic bluish-green, with teeth blackish-brown. Antennae black, with scapes and pedicels metallic bluish-green. Tegulae metallic bluish-green. Legs metallic bluish-green, with tibiae and tarsi testaceous. Metasoma purple, with metallic blue tints, posterior margin of each segment black, T-V blackish-blue.</p><p><italic>Variation</italic>. Paratype.Body length 5.7 mm. Forewing length 4.7 mm. Clypeus covered with sparser and shorter setae.</p><p><italic>Female</italic>. Unknown.</p><fig id="F16" position="float" orientation="portrait"><label>Plate 16.</label><caption><p><italic><tp:taxon-name>Cleptes villosus</tp:taxon-name></italic> sp. n., holotype, male. <bold>A</bold> Habitus lateral <bold>B</bold> Head anterior <bold>C</bold> Pronotum and mesoscutum dorsal <bold>D</bold> Mesopleuron and metapleuron lateral <bold>E</bold> Mesoscutellum, metanotum and propodeum dorsal <bold>F</bold> Metasoma dorsal. Scale bars in mm.</p></caption><graphic xmlns:xlink="http://www.w3.org/1999/xlink" xlink:href="ZooKeys-362-055-g016.jpg" position="float" orientation="portrait" xlink:type="simple"/></fig></tp:treatment-sec><tp:treatment-sec sec-type="Distribution"><title>Distribution.</title><p>Oriental part of China (Guizhou).</p></tp:treatment-sec><tp:treatment-sec sec-type="Biology"><title>Biology.</title><p>Collected in June and August.</p></tp:treatment-sec><tp:treatment-sec sec-type="Etymology"><title>Etymology.</title><p>The specific name refers to the whitish, dense relatively long hairs on the head and mesosoma.</p></tp:treatment-sec><tp:treatment-sec sec-type="Remarks"><title>Remarks.</title><p>According to <xref ref-type="bibr" rid="B27">Móczár (2000a)</xref>, <italic><tp:taxon-name>Cleptes villosus</tp:taxon-name></italic> sp. n. belongs to the <italic>asianus</italic> species-group based on the two pit rows on pronotum, longitudinal median sulcus absent, and mesopleuron with V-shape loop.</p></tp:treatment-sec><ref-list><ref id="B27"><mixed-citation xmlns:xlink="http://www.w3.org/1999/xlink" xlink:type="simple"><person-group><name name-style="western"><surname>Móczár</surname><given-names>L</given-names></name></person-group> (<year>2000a</year>) <article-title>Revision of the <italic>Cleptesasianus</italic> and <italic>townesi</italic> groups of the World (Hymenoptera, Chrysididae, Cleptinae).</article-title><source>Acta Zoologica Academiae Scientiarum Hungaricae</source><volume>46</volume>(<issue>4</issue>): <fpage>319</fpage>-<lpage>331</lpage>.</mixed-citation></ref></ref-list></tp:taxon-treatment>
